# Supplementary material for: A prognostic signature based on methionine metabolism-related genes for cervical cancer: integrated transcriptomic and experimental validation
Source: PeerJ. 2026 Jul 21;14:e21538. doi: 10.7717/peerj.21538 (PMC13398394; doi:10.7717/peerj.21538)
Supplement: Supplemental Information 1 [file peerj-14-21538-s001.zip]

Archive with 22 entries (20 files):
- code/
- code/code/
- code/code/r.00_rawdata.r
- code/code/r.01_candidate.r
- code/code/r.02_GOKEGG.r
- code/code/r.03_model.r
- code/code/r.04_clinical.r
- code/code/r.05_nomogram.r
- code/code/r.06_gsea_gsva.r
- code/code/r.07_immune.r
- code/code/r.08_estimate.r
- code/code/r.09_Drug.r
- code/r.00_rawdata.r
- code/r.01_candidate.r
- code/r.02_GOKEGG.r
- code/r.03_model.r
- code/r.04_clinical.r
- code/r.05_nomogram.r
- code/r.06_gsea_gsva.r
- code/r.07_immune.r
- code/r.08_estimate.r
- code/r.09_Drug.r
