# Supplementary material for: A prognostic signature based on methionine metabolism-related genes for cervical cancer: integrated transcriptomic and experimental validation
Source: PeerJ. 2026 Jul 21;14:e21538. doi: 10.7717/peerj.21538 (PMC13398394; doi:10.7717/peerj.21538)
Supplement: Supplemental Information 1 [file peerj-14-21538-s001.zip › code/code/r.00_rawdata.r]

rm(list = ls()); gc()
ORIGINAL_DIR <- ""
output <- file.path(ORIGINAL_DIR, "00_rawdata")
if (!dir.exists(output)) {
  dir.create(output, recursive = TRUE)
}
setwd(ORIGINAL_DIR)
setwd("00_rawdata")
getwd()

count_data = read.table(file.path(output, 'tcga_gene_expected_count.gz'), header = TRUE, sep = '\t')
tpm_data = read.table(file.path(output, 'tcga_RSEM_gene_tpm.gz'), header = TRUE, sep = '\t')
clin_data = read.csv(file.path(output, 'cesc_tcga_gdc_clinical_data.csv'), header = TRUE)
pheno_data = read.table(file.path(output, 'TCGA_phenotype_denseDataOnlyDownload.tsv.gz'), header = TRUE, sep = '\t')

library(org.Hs.eg.db)
k=keys(org.Hs.eg.db,keytype = "ENSEMBL")
anno=select(org.Hs.eg.db,keys=k,columns = c("ENTREZID","SYMBOL"), keytype="ENSEMBL")

count_data$Ensembl = stringr::str_split(count_data$sample, pattern = '[.]', simplify = TRUE)[,1]
count_data$symbol = anno$SYMBOL[match(count_data$Ensembl, anno$ENSEMBL)]
count_data$mean = apply(count_data[,2:(ncol(count_data)-2)],1,mean)
count_data = count_data[order(count_data$symbol,count_data$mean,decreasing = T),]
count_data = na.omit(count_data[!duplicated(count_data$symbol),])
rownames(count_data)=count_data$symbol

tpm_data = tpm_data[match(count_data$sample, tpm_data$sample),]
rownames(tpm_data) = rownames(count_data)
count_data = count_data[,2:(ncol(count_data)-3)]
tpm_data = tpm_data[,-1]

tpm_data = 2^tpm_data-0.001
count_data = 2^count_data-1

df = data.frame(Sample = colnames(count_data), Patient = substr(colnames(count_data), 1, nchar(colnames(count_data))-3))
df = df[order(df$Sample),]

pheno_data$sample = gsub('-', '.', pheno_data$sample)
pheno_data = pheno_data[pheno_data$X_primary_disease=='cervical & endocervical cancer',]

shared_sample = intersect(pheno_data$sample, colnames(count_data))

clin_data = clin_data[,c('Sample.ID','Disease.Free..Months.','Disease.Free.Status','Diagnosis.Age','FIGO.Stage','AJCC.Pathologic.T.Stage','AJCC.Pathologic.N.Stage','AJCC.Pathologic.M.Stage')]
clin_data$Sample.ID = gsub('-', '.', clin_data$Sample.ID)
colnames(clin_data) = c('sample','time','event','age','stage','T_stage','N_stage','M_stage')

clin_data = clin_data[!(is.na(clin_data$time) & (is.na(clin_data$event))),]
clin_data$event = substr(clin_data$event, 1, 1)
clin_data = clin_data[clin_data$sample%in%shared_sample,]

write.csv(clin_data, file.path(output, "02.TCGA_clin.csv"), quote = FALSE, row.names = FALSE)

count_data = count_data[rowSums(count_data>0)>0,shared_sample]
tpm_data = tpm_data[rownames(count_data),shared_sample]

pheno_data = pheno_data[match(colnames(count_data), pheno_data$sample),]
colnames(count_data) = paste(ifelse(pheno_data$sample_type_id<=9, 'T', 'N'), pheno_data$sample, sep = '.')
colnames(tpm_data) = colnames(count_data)

gtex_count = read.table(file.path(output, 'gtex_gene_expected_count.gz'), header = TRUE, sep = '\t')
gtex_tpm = read.table(file.path(output, 'gtex_RSEM_gene_tpm.gz'), header = TRUE, sep = '\t')
pheno_data = read.table(file.path(output, 'GTEX_phenotype.gz'), header = TRUE, sep = '\t')

library(org.Hs.eg.db)
k=keys(org.Hs.eg.db,keytype = "ENSEMBL")
anno=select(org.Hs.eg.db,keys=k,columns = c("ENTREZID","SYMBOL"), keytype="ENSEMBL")

gtex_count$Ensembl = stringr::str_split(gtex_count$sample, pattern = '[.]', simplify = TRUE)[,1]
gtex_count$symbol = anno$SYMBOL[match(gtex_count$Ensembl, anno$ENSEMBL)]
gtex_count$mean = apply(gtex_count[,2:(ncol(gtex_count)-2)],1,mean)
gtex_count = gtex_count[order(gtex_count$symbol,gtex_count$mean,decreasing = T),]
gtex_count = na.omit(gtex_count[!duplicated(gtex_count$symbol),])
rownames(gtex_count)=gtex_count$symbol

gtex_tpm = gtex_tpm[match(gtex_count$sample, gtex_tpm$sample),]
rownames(gtex_tpm) = rownames(gtex_count)
gtex_count = gtex_count[,2:(ncol(gtex_count)-3)]
gtex_tpm = gtex_tpm[,-1]

pheno_data$Sample = gsub('-', '.', pheno_data$Sample)
pheno_data = pheno_data[pheno_data$X_primary_site=='Cervix Uteri',]

gtex_count = gtex_count[,colnames(gtex_count)%in%pheno_data$Sample]
gtex_count = 2^gtex_count-1

gtex_tpm = gtex_tpm[,colnames(gtex_count)]
gtex_tpm = 2^gtex_tpm-0.001

gtex_count = gtex_count[rowSums(gtex_count>0)>0,]
gtex_tpm = gtex_tpm[rownames(gtex_count),]

colnames(gtex_count) = paste('N', colnames(gtex_count), sep = '.')
colnames(gtex_tpm) = colnames(gtex_tpm)

shared_gene = intersect(rownames(count_data), rownames(gtex_count))
count = cbind(count_data[shared_gene,], gtex_count[shared_gene,])
tpm = cbind(tpm_data[shared_gene,], gtex_tpm[shared_gene,])

count = as.data.frame(apply(count, 2, as.integer))
rownames(count) = rownames(tpm)

write.csv(count, file.path(output, '03.TCGA_count.csv'), quote = FALSE, row.names = TRUE)
write.csv(tpm, file.path(output, '03.TCGA_tpm.csv'), quote = FALSE, row.names = TRUE)

library(GEOquery)
library(stringr)

GSE = "GSE44001"

gset = getGEO(GSE, GSEMatrix =TRUE, AnnotGPL=TRUE,destdir=output)
gset = gset[[1]]

pData = pData(gset) 
fData = fData(gset)
exprs = as.data.frame(exprs(gset))

pd = data.frame(pData[,c(2,34,37)])
table(pd[,3])
pd[,2] = as.numeric(pd[,2])

p = identical(pd[,1],colnames(exprs))
if(!p) exprs = data.frame(exprs[,match(pd[,1],colnames(exprs))])

colnames(pd) = c("sample", "time", "event")

exprs$gene_symbol = str_split(fData$ILMN_Gene, '[///]', simplify = TRUE)[,1]
exprs = exprs[exprs$gene_symbol!='',]

exprs$mean = apply(exprs[,1:(ncol(exprs)-1)],1,mean)
exprs = exprs[order(exprs$gene_symbol,exprs$mean,decreasing = T),]
exprs = exprs[!duplicated(exprs$gene_symbol),]
rownames(exprs)=exprs$gene_symbol
exprs = exprs[,1:(ncol(exprs)-2)]

write.csv(exprs, file.path(output, '04.GSE44001.csv'), quote = FALSE, row.names = TRUE)
write.csv(pd, file.path(output, '05.GSE44001_clin.csv'), quote = FALSE, row.names = TRUE)
