# Supplementary material for: A prognostic signature based on methionine metabolism-related genes for cervical cancer: integrated transcriptomic and experimental validation
Source: PeerJ. 2026 Jul 21;14:e21538. doi: 10.7717/peerj.21538 (PMC13398394; doi:10.7717/peerj.21538)
Supplement: Supplemental Information 1 [file peerj-14-21538-s001.zip › code/code/r.01_candidate.r]

rm(list = ls()); gc()
ORIGINAL_DIR <- ""
output <- file.path(ORIGINAL_DIR, "01_candidate")
if (!dir.exists(output)) {
  dir.create(output, recursive = TRUE)
}
setwd(ORIGINAL_DIR)
setwd("01_candidate")
getwd()

count = read.csv('../00_rawdata/03.TCGA_count.csv', header = TRUE, row.names = 1)
group = ifelse(stringr::str_split(colnames(count),pattern = '[.]', simplify = TRUE)[,1]=='T', 'Tumor', 'Normal')

library(DESeq2)

mycounts = count
condition <- factor(group)
colData <- data.frame(row.names = colnames(mycounts), condition)

dds <- DESeqDataSetFromMatrix(mycounts, colData, design= ~ condition)
dds <- DESeq(dds)

res = results(dds, contrast=c("condition", "Tumor", "Normal"))
res = na.omit(res[order(res$pvalue),])
head(res)
summary(res)

write.csv(res,file = file.path(output, "01.Deseq2_result.csv"), quote = FALSE, row.names = TRUE)
table(res$padj<0.05)

p_cut = 0.05
fc_cut = 0.5

diff_gene_deseq2 = subset(res, padj < p_cut & abs(log2FoldChange) > fc_cut)
dim(diff_gene_deseq2)
head(diff_gene_deseq2)
write.csv(diff_gene_deseq2,file = file.path(output, "02.DEG_res.csv"), quote = FALSE, row.names = TRUE)

vol_data = as.data.frame(res[,c(2,6)])
colnames(vol_data) = c('logFC','P.adj')
up_deg = rownames(diff_gene_deseq2[diff_gene_deseq2$log2FoldChange>0,])
down_deg = rownames(diff_gene_deseq2[diff_gene_deseq2$log2FoldChange<0,])

vol_data$sig = NA
vol_data[up_deg,]$sig <- "Up"
vol_data[down_deg,]$sig <- "Down"
vol_data$sig[is.na(vol_data$sig)] <- "Stable"
vol_data$label = NA
vol_data[up_deg,]$label = up_deg
vol_data[down_deg,]$label = down_deg
vol_data = vol_data[order(vol_data$logFC),]
vol_data$label = c(vol_data$label[1:10], rep(NA, nrow(vol_data)-20), vol_data$label[(nrow(vol_data)-9):nrow(vol_data)])

vol_data$P.adj[which(vol_data$P.adj==0)] = min(vol_data$P.adj[which(vol_data$P.adj!=0)])*0.001

library(ggplot2)
library(ggrepel)

volcano = 
  ggplot(data = vol_data, aes(x = logFC, y=-log10(P.adj))) +
  geom_point(aes(color = sig), alpha = 0.8, size = 1) +
  scale_color_manual(values = c('#0099CC', 'gray', '#FF6666')) +
  labs(x="log2 fold change",  y="-log10 P.adj") +
  theme_bw()+
  theme(panel.grid = element_blank(),legend.title = element_blank(), legend.key = element_rect(fill = 'transparent'), legend.background = element_rect(fill = NA)) +
  geom_hline(yintercept=-log10(p_cut),linetype=4, color = 'gray', size = 0.25) +
  geom_vline(xintercept=c(-fc_cut,fc_cut),linetype=4, color = 'gray', size = 0.25) +
  geom_text_repel(data = vol_data, aes(x=logFC, y=-log10(P.adj), label = label), size=3, max.overlaps = getOption("ggrepel.max.overlaps", default = 15)) +
  theme(aspect.ratio = 1/1, legend.position = c("right"))

ggsave(file.path(output, "03.DEG_volcano.pdf"), volcano, width = 5, height = 4)
ggsave(file.path(output, "03.DEG_volcano.png"), volcano, width = 5, height = 4)

library(ggplot2)
library(ComplexHeatmap)
library(RColorBrewer)

mat = read.csv('../00_rawdata/03.TCGA_tpm.csv', header = TRUE, row.names = 1)
mat = log2(mat+1)

show_gene = as.data.frame(diff_gene_deseq2[order(diff_gene_deseq2$log2FoldChange, decreasing = TRUE),c(2,6)])
show_gene = rownames(show_gene)[c(1:10,(nrow(show_gene)-9):nrow(show_gene))]

mat = mat[show_gene,]

bk = c(seq(-2,-0.01,by=0.1),seq(0,2,by=0.1))
color = c(colorRampPalette(colors = c("steelblue","#FFFFFF"))(length(bk)/2),colorRampPalette(colors = c("#FFFFFF","#D14747"))(length(bk)/2))

anno_color = list(SampleType = c(Tumor = '#FD6895', Normal= 'steelblue'), 
                  DEG = c("Up"="#FFB3B3","Down"="#9DD7C5"))
colgroup = data.frame(row.names = colnames(mat), SampleType = group)

anno_row = data.frame(row.names = rownames(mat), DEG = rep(c('Up','Down'),c(10,10)))

cairo_pdf(file.path(output, "04.DEG_heatmap.pdf"), width=6, height=5)
densityHeatmap(mat,ylab = '', title = 'Density heatmap',height = unit(3, "cm")) %v% 
  ComplexHeatmap::pheatmap(as.matrix(mat), 
                           scale = 'row',
                           cluster_rows = TRUE,
                           cluster_cols = FALSE, 
                           clustering_method = "complete",
                           name = 'Expression',
                           show_colnames = FALSE, 
                           show_rownames = TRUE,
                           annotation_col = colgroup, 
                           annotation_row = anno_row, 
                           annotation_colors = anno_color, 
                           color = color,
                           fontsize_row = 8 ,
                           fontsize_col = 8 ,
                           border_color = NA,
                           angle_col = "45",
                           fontsize = 8,
                           breaks=bk
  )
dev.off()

Cairo::CairoPNG(file.path(output, "04.DEG_heatmap.png"), width=6, height=5, units = "in", dpi = 300)
densityHeatmap(mat,ylab = '', title = 'Density heatmap',height = unit(3, "cm")) %v% 
  ComplexHeatmap::pheatmap(as.matrix(mat), 
                           scale = 'row',
                           cluster_rows = TRUE,
                           cluster_cols = FALSE, 
                           clustering_method = "complete",
                           name = 'Expression',
                           show_colnames = FALSE, 
                           show_rownames = TRUE,
                           annotation_col = colgroup, 
                           annotation_row = anno_row, 
                           annotation_colors = anno_color, 
                           color = color,
                           fontsize_row = 8 ,
                           fontsize_col = 8 ,
                           border_color = NA,
                           angle_col = "45",
                           fontsize = 8,
                           breaks=bk
  )
dev.off()

DEGs = rownames(diff_gene_deseq2)
MMRGs = read.csv('../00_rawdata/01.MMRGs.csv', header = TRUE)[,1]

overlaps <- intersect(DEGs, MMRGs)

library(ggvenn)
p1 = ggvenn(
  list('DEGs' = DEGs,
       'MMRGs' = MMRGs), 
  columns = c("DEGs", "MMRGs"),
  stroke_size = 0,
  fill_color = c('#2C91E0','#f85f73'),
  set_name_size = 5
)
ggsave(file.path(output, '05.venn.pdf'), p1, width = 5, height = 4)
ggsave(file.path(output, '05.venn.png'), p1, width = 5, height = 4)

write.csv(overlaps, file.path(output, '06.overlaps.csv'), quote = FALSE, row.names = FALSE)
