# Supplementary material for: A prognostic signature based on methionine metabolism-related genes for cervical cancer: integrated transcriptomic and experimental validation
Source: PeerJ. 2026 Jul 21;14:e21538. doi: 10.7717/peerj.21538 (PMC13398394; doi:10.7717/peerj.21538)
Supplement: Supplemental Information 1 [file peerj-14-21538-s001.zip › code/code/r.03_model.r]

rm(list = ls()); gc()
ORIGINAL_DIR <- ""
output <- file.path(ORIGINAL_DIR, "03_model")
if (!dir.exists(output)) {
  dir.create(output, recursive = TRUE)
}
setwd(ORIGINAL_DIR)
setwd("03_model")
getwd()

exprSet = read.csv('../00_rawdata/03.TCGA_tpm.csv', header = TRUE, row.names = 1)
genelist = read.csv('../01_candidate/06.overlaps.csv')[,1]
cli_data = read.csv('../00_rawdata/02.TCGA_clin.csv', header = TRUE, row.names = 1)

cli_data = cli_data[cli_data$time>=1,]
cli_data = cli_data[,1:2]

exprSet = log2(exprSet+1)
exprSet = exprSet[genelist,stringr::str_split(colnames(exprSet),pattern = '[.]',simplify = TRUE)[,1]=='T']
colnames(exprSet) = substr(colnames(exprSet), 3, nchar(colnames(exprSet)))
exprSet = exprSet[,rownames(cli_data)]

library(survival)
survival_info_df = cli_data[,c('time','event')]
colnames(survival_info_df) = c('overall_survival','censoring_status')
survival_cancer = cbind(survival_info_df, as.data.frame(t(exprSet)))
survival_cancer$TCGA_IDs = rownames(survival_cancer)
colnames(survival_cancer) = gsub(colnames(survival_cancer), pattern = '-', replacement = '_')

uni_cox_in_bulk <- function(gene_list, survival_info_df, cox_p = 0.05, ph = 0.05){
  gene_list <- gsub(gene_list, pattern = '-', replacement = '_')
  uni_cox <- function(single_gene){
    formula <- as.formula(paste0('Surv(overall_survival, censoring_status)~', single_gene))
    surv_uni_cox <- summary(coxph(formula, data = survival_cancer))
    ph_hypothesis_p <- cox.zph(coxph(formula, data = survival_cancer))$table[1,3]
    if (surv_uni_cox$coefficients[,5]<cox_p & ph_hypothesis_p>ph){
      single_cox_reposurvival_cancer <- data.frame('uni_cox_sig_genes'=single_gene,
                                                   'beta'=surv_uni_cox$coefficients[,"coef"],
                                                   'Hazard_Ratio'=surv_uni_cox$conf.int[,"exp(coef)"],
                                                   'HR.95L'=surv_uni_cox$conf.int[,"lower .95"],
                                                   'HR.95H'=surv_uni_cox$conf.int[,"upper .95"],
                                                   'pvalue'=surv_uni_cox$coefficients[,'Pr(>|z|)'],
                                                   'PH'=ph_hypothesis_p)
      single_cox_reposurvival_cancer
    }
  }
  uni_cox_list <- lapply(gene_list, uni_cox)
  do.call(rbind, uni_cox_list)
}
uni_cox_df <- uni_cox_in_bulk(gene_list = genelist, survival_info_df = survival_cancer, cox_p = 0.2, ph = 0)
write.csv(uni_cox_df, file.path(output, '01.uni_cox_gene.csv'), quote = FALSE, row.names = FALSE)

library(forestplot)
outTab = uni_cox_df
rownames(outTab) = outTab$uni_cox_sig_genes
outTab = outTab[,-1]
colnames(outTab) = c('coef','HR','HR.95L','HR.95H','pvalue','PH(p)')
hr <- data.frame(
  mean  = c(NA,as.numeric(outTab[,'HR'])), 
  lower = c(NA,as.numeric(outTab[,'HR.95L'])),
  upper = c(NA,as.numeric(outTab[,'HR.95H'])))
hr <- round(hr,3)

tabletext <- data.frame(
  V1 = c(NA,rownames(outTab)),
  V2 = c('Coefficient', round(as.numeric(outTab[,'coef']),3)),
  V3 = c('pvalue',ifelse(as.numeric(outTab[,'pvalue'])<0.001, '<0.001', round(as.numeric(outTab[,'pvalue']),3))),
  V4 = c('Hazard ratio',paste0(hr$mean[2:nrow(hr)], " (", hr$lower[2:nrow(hr)], "-", hr$upper[2:nrow(hr)], ")")),
  V5 = c('PH(p)',round(as.numeric(outTab[,'PH(p)']),3)))

box_list = list(gpar(fill = "#d4a5a5", col = "#d4a5a5"))
for (i in 2:nrow(hr)) {
  if(hr$mean[i]>1){
    box_list[[i]] = gpar(fill = "#d4a5a5", col = "#d4a5a5")
  }else{
    box_list[[i]] = gpar(fill = "#a6d0e4", col = "#a6d0e4")
  }
}

style <- fpShapesGp(
  box = box_list,
  lines = gpar(lwd = 2, lty = 1, col = "#003366"),
  vertices = gpar(lwd = 2, col = "#003366"),
  zero = gpar(lwd = 2, lty = 2, col = "black")
)

cairo_pdf(file.path(output, '02.uni_cox_forest.pdf'), width = 8, height = 5)
forestplot(labeltext = tabletext,
           hr,
           graph.pos = 3,
           zero = 1, 
           is.summary=c(TRUE,rep(FALSE,15)), 
           clip=c(0,100), 
           ci.vertices = TRUE,
           ci.vertices.height = 0.2, 
           boxsize = 0.5, 
           xlog=FALSE, 
           xlab = "Hazard ratio", 
           xticks = c(0,1,7), 
           txt_gp = fpTxtGp(ticks = gpar(cex = 1), xlab = gpar(cex = 1)),
           graphwidth = unit(0.05,"npc"),
           shapes_gp = style
)
dev.off()

Cairo::CairoPNG(file.path(output, '02.uni_cox_forest.png'), width=8, height=5, units = "in", dpi = 300)
forestplot(labeltext = tabletext,
           hr,
           graph.pos = 3,
           zero = 1, 
           is.summary=c(TRUE,rep(FALSE,15)), 
           clip=c(0,100), 
           ci.vertices = TRUE,
           ci.vertices.height = 0.2, 
           boxsize = 0.5, 
           xlog=FALSE, 
           xlab = "Hazard ratio", 
           xticks = c(0,1,7), 
           txt_gp = fpTxtGp(ticks = gpar(cex = 1), xlab = gpar(cex = 1)),
           graphwidth = unit(0.05,"npc"),
           shapes_gp = style
)
dev.off()

uni_cox_df = uni_cox_df[uni_cox_df$PH>0.05,]
sig_gene_uni_cox = uni_cox_df$uni_cox_sig_genes

library(glmnet)

x <- t(exprSet[sig_gene_uni_cox,])
y <- cli_data[,1:2]
y <- as.matrix(survival::Surv(y$time, y$event))
fold = 10

set.seed(190)

model_lasso <- glmnet(x, y, family = 'cox', nlambda=1000, alpha=1) 

cv_fit <- cv.glmnet(x=x, y=y, family = 'cox',nlambda = 1000,alpha = 1, nfolds = fold)

library(ggplot2) 
library(ggsci)
m <- coef(model_lasso) 
tmp <- as.data.frame(as.matrix(m)) 
tmp$coef <- row.names(tmp) 
tmp <- reshape::melt(tmp, id = "coef") 
tmp$variable <- as.numeric(gsub("s", "", tmp$variable)) 
tmp$coef <- gsub('_','-',tmp$coef) 
tmp$lambda <- cv_fit$lambda[tmp$variable+1] 
tmp$norm <- apply(abs(m[-1,]), 2, sum)[tmp$variable+1] 

p1 = ggplot(tmp,aes(log(lambda),value,color = coef)) + 
  geom_vline(xintercept = log(cv_fit$lambda.min),
             size=0.8,color='grey60',
             alpha=0.8,linetype=2)+
  geom_line(size=1) + 
  xlab("Lambda (log scale)") + 
  ylab('Coefficients')+ 
  theme_bw(base_rect_size = 2)+ 
  scale_color_manual(values= c(pal_npg()(10),
                               pal_d3()(10),
                               pal_jco()(3),
                               pal_lancet()(10),
                               pal_aaas()(10),
                               pal_simpsons()(10),
                               pal_gsea()(10),
                               pal_jama()(10)))+ 
  scale_x_continuous(expand = c(0.01,0.01))+ 
  scale_y_continuous(expand = c(0.01,0.01))+ 
  theme(panel.grid = element_blank(), 
        axis.title = element_text(size=15,color='black'), 
        axis.text = element_text(size=12,color='black'), 
        legend.title = element_blank(), 
        legend.text = element_text(size=12,color='black'), 
        legend.position = 'right',
        aspect.ratio = 1/1)+ 
  annotate('text',x = log(cv_fit$lambda.min)+0.5,y=max(tmp$value)-0.5,
           label=round(cv_fit$lambda.min,3),
           color='black')+ 
  guides(col=guide_legend(ncol = 2))
ggsave(file.path(output, "03.lasoo_lambda.pdf"), p1, width = 6, height = 4)
ggsave(file.path(output, "03.lasoo_lambda.png"), p1, width = 6, height = 4)

xx <- data.frame(lambda=cv_fit[["lambda"]],
                 cvm=cv_fit[["cvm"]],
                 cvsd=cv_fit[["cvsd"]], 
                 cvup=cv_fit[["cvup"]],
                 cvlo=cv_fit[["cvlo"]],
                 nozezo=cv_fit[["nzero"]]) 
xx$ll<- log(xx$lambda) 
xx$NZERO<- paste0(xx$nozezo,' vars')
xx$NZERO = factor(xx$NZERO, levels = gtools::mixedsort(unique(xx$NZERO)))

p2 = ggplot(xx,aes(ll,cvm,color=NZERO))+ 
  geom_errorbar(aes(x=ll,ymin=cvlo,ymax=cvup),
                width=0.05,size=1)+ 
  geom_vline(xintercept = xx$ll[which.min(xx$cvm)],
             size=0.8,color='grey60',alpha=0.8,
             linetype=2)+ 
  geom_point(size=2)+ 
  xlab("Log Lambda")+
  ylab('Partial Likelihood Deviance')+ 
  theme_bw(base_rect_size = 1.5)+ 
  scale_color_manual(values= c(pal_npg()(10),
                               pal_d3()(10),
                               pal_lancet()(10),
                               pal_aaas()(10)))+ 
  scale_x_continuous(expand = c(0.02,0.02))+ 
  scale_y_continuous(expand = c(0.02,0.02))+ 
  theme(panel.grid = element_blank(), 
        axis.title = element_text(size=15,
                                  color='black'), 
        axis.text = element_text(size=12,
                                 color='black'), 
        legend.title = element_blank(), 
        legend.text = element_text(size=12,
                                   color='black'), 
        legend.position = 'right',
        aspect.ratio = 1/1)+ 
  annotate('text',x = log(cv_fit$lambda.min)+0.5, y=max(xx$cvup)-0.05,
           label=round(cv_fit$lambda.min,3),
           color='black')+ 
  guides(col=guide_legend(ncol = 2))

ggsave(file.path(output, "04.lasso_cv.pdf"), p2, width = 6, height = 4)
ggsave(file.path(output, "04.lasso_cv.png"), p2, width = 6, height = 4)

cv_fit$lambda.min 
cv_fit$lambda.1se 

glmnet_fit <- glmnet(x, y, family = "cox", nfolds = fold, keep = TRUE,
                     alpha = 1, lambda = cv_fit$lambda.min)

coefs <- as.data.frame(as.matrix(glmnet_fit$beta))
coefs = tibble::rownames_to_column(coefs, 'Gene')
colnames(coefs) = c('Genes','Coef')

lasso_fea <- coefs[coefs[,2]!=0,]
write.csv(lasso_fea, file.path(output, '05.lasso_feature.csv'), quote = FALSE, row.names = FALSE)

lasso_fea = read.csv('../03_model/05.lasso_feature.csv', header = TRUE)
meta = cbind(cli_data, t(exprSet[lasso_fea$Genes,]))

library(survminer)
riskScore = meta
riskScore$riskScore = 1:nrow(riskScore)
for (r in 1:nrow(riskScore)) {
  a = 0
  for (c in 1:nrow(lasso_fea)) {
    b = riskScore[r,lasso_fea$Genes[c]]*lasso_fea$Coef[c]
    a = b + a
  }
  riskScore$riskScore[r] = a
}
res.cut <- surv_cutpoint(riskScore, time = "time", event = "event",  variables = c("riskScore"), minprop = 0.15)
summary(res.cut)
riskScore$risk_group <- ifelse(surv_categorize(res.cut)[,3]=='high','High','Low')

write.csv(riskScore, file.path(output, '06.risk.csv'), quote = FALSE, row.names = TRUE)

library(ggplotify)
library(ggplot2)
library(pheatmap)
library(cowplot)

biomarker_data = riskScore[order(riskScore$riskScore),]
biomarker_data$event = ifelse(biomarker_data$event==1, 'Dead', 'Alive')
biomarker_data$event = as.factor(biomarker_data$event)
l = which(biomarker_data$riskScore==res.cut$cutpoint[1,1])

p1 = ggplot(data = biomarker_data) + geom_point(aes(x = seq(1:nrow(biomarker_data)), y = time/12, color = event)) + scale_x_continuous(breaks = seq(1, nrow(biomarker_data), 50)) + scale_y_continuous(breaks = seq(0, max(biomarker_data$time/12), 2))+scale_color_manual(values = c('Alive' = "#07689f",'Dead' = "#e67a7a"))
p2 = p1 + theme(panel.grid.major = element_blank(), panel.grid.minor = element_blank(), panel.background = element_blank(), axis.line = element_line(colour = 'black')) + labs(x = '', y = 'Survival time', color='Status') + theme(axis.line = element_line(size = 0.5, colour = 'black'), aspect.ratio=2/4) + geom_vline(aes(xintercept = l), colour = 'black', linetype = 'dashed')

table(biomarker_data$risk_group)
p3 = ggplot(data = biomarker_data) + geom_point(aes(x = seq(1:nrow(biomarker_data)), y = riskScore, color = risk_group)) + scale_color_manual(values = c('Low' = "#07689f",'High' = "#e67a7a")) + scale_x_continuous(breaks = seq(1, nrow(biomarker_data), 50)) + scale_y_continuous(breaks = seq(min(round(biomarker_data$riskScore,1)), max(round(biomarker_data$riskScore,1)), 1)) + geom_vline(aes(xintercept = l), colour = 'black', linetype = 'dashed')
p4 = p3 + theme(panel.grid.major = element_blank(), panel.grid.minor = element_blank(), panel.background = element_blank(), axis.line = element_line(colour = 'black')) + labs(x = '', y = 'Risk score', color='Risk group') + theme(axis.line = element_line(size = 0.5, colour = 'black'), aspect.ratio=2/4)

p = plot_grid(p2, p4, ncol = 1, axis = '1', align = 'v')
ggsave(file.path(output, "07.riskgroup.pdf"), p, width = 6, height = 4)
ggsave(file.path(output, "07.riskgroup.png"), p, width = 6, height = 4)

library(survival)
library(survminer)

sfit1=survfit(Surv(time/12, event)~risk_group, data=riskScore)

cairo_pdf(file.path(output, "08.risk_KM.pdf"), width = 5, height = 5)
ggsurvplot(sfit1, pval =TRUE, data = riskScore, risk.table = TRUE, risk.table.col = "strata", conf.int = TRUE,xlab = "Survival time(years)", legend.labs = c('High', 'Low'), legend = 'top', legend.title = "Risk", palette = c("#e67a7a", "#07689f"), log.rank.weights= "1", risk.table.height = 0.25,risk.table.y.text.col = TRUE, risk.table.y.text = TRUE)
dev.off()

Cairo::CairoPNG(file.path(output, "08.risk_KM.png"), width = 5, height = 5, units = "in", dpi = 300)
ggsurvplot(sfit1, pval =TRUE, data = riskScore, risk.table = TRUE, risk.table.col = "strata", conf.int = TRUE,xlab = "Survival time(years)", legend.labs = c('High', 'Low'), legend = 'top', legend.title = "Risk", palette = c("#e67a7a", "#07689f"), log.rank.weights= "1", risk.table.height = 0.25,risk.table.y.text.col = TRUE, risk.table.y.text = TRUE)
dev.off()

library(ggplot2)
library(RColorBrewer)
library(pheatmap)

mat = exprSet[lasso_fea$Genes,order(riskScore$risk_group)]
show_gene = lasso_fea$Genes

bk = c(seq(-2,-0.01,by=0.1),seq(0,2,by=0.1))
color = c(colorRampPalette(colors = c("steelblue","#FFFFFF"))(length(bk)/2),colorRampPalette(colors = c("#FFFFFF","#D14747"))(length(bk)/2))

anno_color = list(Risk = c(High = '#e67a7a', Low= '#07689f'))
colgroup = data.frame(row.names = colnames(mat), Risk = riskScore$risk_group[order(riskScore$risk_group)])

p = pheatmap::pheatmap(as.matrix(mat), 
                       scale = 'row',
                       cluster_rows = TRUE,
                       cluster_cols = FALSE, 
                       clustering_method = "complete",
                       show_colnames = FALSE, 
                       show_rownames = TRUE,
                       annotation_col = colgroup, 
                       annotation_colors = anno_color, 
                       color = color,
                       fontsize_row = 8 ,
                       fontsize_col = 8 ,
                       border_color = NA,
                       angle_col = "45",
                       fontsize = 8,
                       breaks=bk
)
if (!is.null(dev.list())) dev.off()
ggsave(file.path(output, "09.heatmap.pdf"), p, width=5, height=3)
ggsave(file.path(output, "09.heatmap.png"), p, width=5, height=3)

library(survivalROC)
multi_ROC <- function(time_vector, risk_score_table){
  single_ROC <- function(single_time){
    for_ROC <- survivalROC(Stime = risk_score_table$time,
                           status = risk_score_table$event,
                           marker = risk_score_table$riskScore,
                           predict.time = single_time, method = 'KM')
    data.frame('True_positive'=for_ROC$TP, 'False_positive'=for_ROC$FP, 
               'Cut_values'=for_ROC$cut.values, 'Time_point'=rep(single_time, length(for_ROC$TP)),
               'AUC'=rep(for_ROC$AUC, length(for_ROC$TP)))
  }
  multi_ROC_list <- lapply(time_vector, single_ROC)
  do.call(rbind, multi_ROC_list)
}

for_multi_ROC <- multi_ROC(time_vector = c(12*seq(5,9,2)), risk_score_table = riskScore)

library(plotROC)
for_multi_ROC$Time_point = as.factor(for_multi_ROC$Time_point)
pROC = ggplot(for_multi_ROC, aes(x = False_positive, y = True_positive, label = Cut_values, color = Time_point)) + 
  geom_roc(labels = F, stat = 'identity', n.cuts = 0) + 
  scale_color_manual(name = '',
                     breaks = c(12*5,12*7,12*9),
                     values = c("#00E6E6","#009ac2",'#043958'),
                     labels=c(paste("AUC at 5 years: ", round(for_multi_ROC$AUC[for_multi_ROC$Time_point==12*5][1], 3),sep = ''),
                              paste("AUC at 7 years: ", round(for_multi_ROC$AUC[for_multi_ROC$Time_point==12*7][1], 3),sep = ''),
                              paste("AUC at 9 years: ", round(for_multi_ROC$AUC[for_multi_ROC$Time_point==12*9][1], 3),sep = '')))+
  geom_abline(slope = 1, intercept = 0, color = 'black', linetype = 2)+
  theme_bw()+
  theme(legend.position = c(0.7, 0.2),
        legend.background = element_rect(fill = NA),
        panel.grid = element_blank(),
        aspect.ratio=1/1)

ggsave(file.path(output, '10.timeROC.pdf'), pROC, width = 4,height = 4)
ggsave(file.path(output, '10.timeROC.png'), pROC, width = 4,height = 4)

exprSet = read.csv('../00_rawdata/04.GSE44001.csv', header = TRUE, row.names = 1)
cli_data = read.csv('../00_rawdata/05.GSE44001_clin.csv', header = TRUE, row.names = 1)
lasso_fea = read.csv('../03_model/05.lasso_feature.csv', header = TRUE)
cli_data$time = as.numeric(cli_data$time)
cli_data$event = as.numeric(cli_data$event)
cli_data = na.omit(cli_data[cli_data$time>=1,])
cli_data = cli_data[,2:3]
exprSet = exprSet[,rownames(cli_data)]

meta = cbind(cli_data, t(na.omit(exprSet[lasso_fea$Genes,])))
lasso_fea = lasso_fea[lasso_fea$Genes%in%colnames(meta),]

library(survminer)
riskScore = meta
riskScore$riskScore = 1:nrow(riskScore)
for (r in 1:nrow(riskScore)) {
  a = 0
  for (c in 1:nrow(lasso_fea)) {
    b = riskScore[r,lasso_fea$Genes[c]]*lasso_fea$Coef[c]
    a = b + a
  }
  riskScore$riskScore[r] = a
}
res.cut <- surv_cutpoint(riskScore, time = "time", event = "event",  variables = c("riskScore"), minprop = 0.30)
summary(res.cut)
riskScore$risk_group <- ifelse(surv_categorize(res.cut)[,3]=='high','High','Low')
write.csv(riskScore, file.path(output, '11.vali_risk.csv'), quote = FALSE, row.names = TRUE)

library(ggplotify)
library(ggplot2)
library(pheatmap)
library(cowplot)

biomarker_data = riskScore[order(riskScore$riskScore),]
biomarker_data$event = ifelse(biomarker_data$event==1, 'Dead', 'Alive')
biomarker_data$event = as.factor(biomarker_data$event)
l = which(biomarker_data$riskScore==res.cut$cutpoint[1,1])

p1 = ggplot(data = biomarker_data) + geom_point(aes(x = seq(1:nrow(biomarker_data)), y = time/12, color = event)) + scale_x_continuous(breaks = seq(1, nrow(biomarker_data), 50)) + scale_y_continuous(breaks = seq(0, max(biomarker_data$time/12), 2))+scale_color_manual(values = c('Alive' = "#07689f",'Dead' = "#e67a7a"))
p2 = p1 + theme(panel.grid.major = element_blank(), panel.grid.minor = element_blank(), panel.background = element_blank(), axis.line = element_line(colour = 'black')) + labs(x = '', y = 'Survival time', color='Status') + theme(axis.line = element_line(size = 0.5, colour = 'black'), aspect.ratio=2/4) + geom_vline(aes(xintercept = l), colour = 'black', linetype = 'dashed')

table(biomarker_data$risk_group)
p3 = ggplot(data = biomarker_data) + geom_point(aes(x = seq(1:nrow(biomarker_data)), y = riskScore, color = risk_group)) + scale_color_manual(values = c('Low' = "#07689f",'High' = "#e67a7a")) + scale_x_continuous(breaks = seq(1, nrow(biomarker_data), 50)) + scale_y_continuous(breaks = seq(min(round(biomarker_data$riskScore,1)), max(round(biomarker_data$riskScore,1)), 1)) + geom_vline(aes(xintercept = l), colour = 'black', linetype = 'dashed')
p4 = p3 + theme(panel.grid.major = element_blank(), panel.grid.minor = element_blank(), panel.background = element_blank(), axis.line = element_line(colour = 'black')) + labs(x = '', y = 'Risk score', color='Risk group') + theme(axis.line = element_line(size = 0.5, colour = 'black'), aspect.ratio=2/4)

p = plot_grid(p2, p4, ncol = 1, axis = '1', align = 'v')
ggsave(file.path(output, "12.vali_riskgroup.pdf"), p, width = 6, height = 4)
ggsave(file.path(output, "12.vali_riskgroup.png"), p, width = 6, height = 4)

library(survival)
library(survminer)

sfit1=survfit(Surv(time/12, event)~risk_group, data=riskScore)

cairo_pdf(file.path(output, "13.vali_risk_KM.pdf"), width = 5, height = 5)
ggsurvplot(sfit1, pval =TRUE, data = riskScore, risk.table = TRUE, risk.table.col = "strata", conf.int = TRUE,xlab = "Survival time(years)", legend.labs = c('High', 'Low'), legend = 'top', legend.title = "Risk", palette = c("#e67a7a", "#07689f"), log.rank.weights= "1", risk.table.height = 0.25,risk.table.y.text.col = TRUE, risk.table.y.text = TRUE)
dev.off()

Cairo::CairoPNG(file.path(output, "13.vali_risk_KM.png"), width = 5, height = 5, units = "in", dpi = 300)
ggsurvplot(sfit1, pval =TRUE, data = riskScore, risk.table = TRUE, risk.table.col = "strata", conf.int = TRUE,xlab = "Survival time(years)", legend.labs = c('High', 'Low'), legend = 'top', legend.title = "Risk", palette = c("#e67a7a", "#07689f"), log.rank.weights= "1", risk.table.height = 0.25,risk.table.y.text.col = TRUE, risk.table.y.text = TRUE)
dev.off()

library(ggplot2)
library(RColorBrewer)

mat = exprSet[lasso_fea$Genes,order(riskScore$risk_group)]
show_gene = lasso_fea$Genes

bk = c(seq(-2,-0.01,by=0.1),seq(0,2,by=0.1))
color = c(colorRampPalette(colors = c("steelblue","#FFFFFF"))(length(bk)/2),colorRampPalette(colors = c("#FFFFFF","#D14747"))(length(bk)/2))

anno_color = list(Risk = c(High = '#e67a7a', Low= '#07689f'))
colgroup = data.frame(row.names = colnames(mat), Risk = riskScore$risk_group[order(riskScore$risk_group)])

p = pheatmap::pheatmap(as.matrix(mat), 
                       scale = 'row',
                       cluster_rows = TRUE,
                       cluster_cols = FALSE, 
                       clustering_method = "complete",
                       show_colnames = FALSE, 
                       show_rownames = TRUE,
                       annotation_col = colgroup, 
                       annotation_colors = anno_color, 
                       color = color,
                       fontsize_row = 8 ,
                       fontsize_col = 8 ,
                       border_color = NA,
                       angle_col = "45",
                       fontsize = 8,
                       breaks=bk
)
if (!is.null(dev.list())) dev.off()
ggsave(file.path(output, "14.vali_heatmap.pdf"), p, width=5, height=3)
ggsave(file.path(output, "14.vali_heatmap.png"), p, width=5, height=3)

library(survivalROC)
multi_ROC <- function(time_vector, risk_score_table){
  single_ROC <- function(single_time){
    for_ROC <- survivalROC(Stime = risk_score_table$time,
                           status = risk_score_table$event,
                           marker = risk_score_table$riskScore,
                           predict.time = single_time, method = 'KM')
    data.frame('True_positive'=for_ROC$TP, 'False_positive'=for_ROC$FP, 
               'Cut_values'=for_ROC$cut.values, 'Time_point'=rep(single_time, length(for_ROC$TP)),
               'AUC'=rep(for_ROC$AUC, length(for_ROC$TP)))
  }
  multi_ROC_list <- lapply(time_vector, single_ROC)
  do.call(rbind, multi_ROC_list)
}

for_multi_ROC <- multi_ROC(time_vector = c(12*seq(5,9,2)), risk_score_table = riskScore)

library(plotROC)
for_multi_ROC$Time_point = as.factor(for_multi_ROC$Time_point)
pROC = ggplot(for_multi_ROC, aes(x = False_positive, y = True_positive, label = Cut_values, color = Time_point)) + 
  geom_roc(labels = F, stat = 'identity', n.cuts = 0) + 
  scale_color_manual(name = '',
                     breaks = c(12*5,12*7,12*9),
                     values = c("#00E6E6","#009ac2",'#043958'),
                     labels=c(paste("AUC at 5 years: ", round(for_multi_ROC$AUC[for_multi_ROC$Time_point==12*5][1], 3),sep = ''),
                              paste("AUC at 7 years: ", round(for_multi_ROC$AUC[for_multi_ROC$Time_point==12*7][1], 3),sep = ''),
                              paste("AUC at 9 years: ", round(for_multi_ROC$AUC[for_multi_ROC$Time_point==12*9][1], 3),sep = '')))+
  geom_abline(slope = 1, intercept = 0, color = 'black', linetype = 2)+
  theme_bw()+
  theme(legend.position = c(0.7, 0.2),
        legend.background = element_rect(fill = NA),
        panel.grid = element_blank(),
        aspect.ratio=1/1)

ggsave(file.path(output, '15.vali_timeROC.pdf'), pROC, width = 4,height = 4)
ggsave(file.path(output, '15.vali_timeROC.png'), pROC, width = 4,height = 4)
