# Supplementary material for: A prognostic signature based on methionine metabolism-related genes for cervical cancer: integrated transcriptomic and experimental validation
Source: PeerJ. 2026 Jul 21;14:e21538. doi: 10.7717/peerj.21538 (PMC13398394; doi:10.7717/peerj.21538)
Supplement: Supplemental Information 1 [file peerj-14-21538-s001.zip › code/code/r.04_clinical.r]

rm(list = ls()); gc()
ORIGINAL_DIR <- ""
output <- file.path(ORIGINAL_DIR, "04_Clinical")
if (!dir.exists(output)) {
  dir.create(output, recursive = TRUE)
}
setwd(ORIGINAL_DIR)
setwd("04_Clinical")
getwd()

cli_data = read.csv('../00_rawdata/02.TCGA_clin.csv', header = TRUE, row.names = 1)
riskScore = read.csv('../03_model/06.risk.csv',row.names = 1)

samples <- intersect(rownames(riskScore),rownames(cli_data))
cli_data <- cli_data[samples,]
riskScore <- riskScore[rownames(cli_data),]
identical(rownames(cli_data),rownames(riskScore))
cli_data <- cbind(riskScore, cli_data)
cli_data <- cli_data[,c(1:2,15:19)]

cli_data$age <- ifelse(cli_data$age> 60,">60","<=60")
cli_data = na.omit(cli_data)

table(cli_data$stage)
cli_data <- cli_data %>%
  mutate(stage = recode(stage,
                        "Stage IA1" = "Stage I-II",
                        "Stage I" = "Stage I-II",
                        "Stage II" = "Stage I-II",
                        "Stage III" = "Stage III-IV",
                        "Stage IB" = "Stage I-II",
                        "Stage IB1" = "Stage I-II",
                        "Stage IB2" = "Stage I-II",
                        "Stage IIA" = "Stage I-II",
                        "Stage IIA1" = "Stage I-II",
                        "Stage IIA2" = "Stage I-II",
                        "Stage IIB" = "Stage I-II",
                        "Stage IIIA" = "Stage III-IV",
                        "Stage IIIB" = "Stage III-IV",
                        "Stage IVA" = "Stage III-IV",
                        "Stage IVB" = "Stage III-IV"
  ))

table(cli_data$T_stage)
cli_data <- cli_data[!(cli_data$T_stage %in% c("Tis", "TX")), ]

cli_data <- cli_data %>%
  mutate(T_stage = recode(T_stage,
                    "T1a1" = "T1-2",
                    "T1b" = "T1-2",
                    "T1b1" = "T1-2",
                    "T1b2" = "T1-2",
                    "T2" = "T1-2",
                    "T2a" = "T1-2",
                    "T2a1" = "T1-2",
                    "T2a2" = "T1-2",
                    "T2b" = "T1-2",
                    "T3" = "T3-4",
                    "T3a" = "T3-4",
                    "T3b" = "T3-4",
                    "T4" = "T3-4",
                    
  ))

table(cli_data$N_stage)
cli_data = cli_data[cli_data$N_stage!='NX',]

table(cli_data$M_stage)
cli_data = cli_data[cli_data$M_stage!='MX',]

riskScore = riskScore[rownames(cli_data),]
cli_data1 <- cbind(cli_data, riskScore = riskScore$riskScore)
colnames(cli_data1) = c("time",
                        "OS",
                        "Age",
                        "Stage",
                        "T_stage",
                        "N_stage",
                        "M_stage",
                        "riskScore" )
cli_data1$Age= as.factor(cli_data1$Age)
cli_data1$Stage =  as.factor(cli_data1$Stage)
cli_data1$T_stage =  as.factor(cli_data1$T_stage)
cli_data1$N_stage =  as.factor(cli_data1$N_stage)
cli_data1$M_stage=  as.factor(cli_data1$M_stage)
cli_data1$OS =  as.factor(cli_data1$OS)

library(ggpubr)
library(ggplot2)
library(RColorBrewer)
library(gridExtra)
library(dplyr)
library(cowplot)

cola <- c("#918AC2", "#9FD4AE","#9ACAE8", "#d4a5a5")

for(clinical in colnames(cli_data1[,3:7])){
  data=cli_data1[c("riskScore", clinical)]
  colnames(data)=c("riskScore", "clinical")
  
  data <- data[!is.na(data[, "clinical"]), ]
  group=levels(factor(data$clinical))
  data$clinical=factor(data$clinical, levels=group)
  comp=combn(group,2)
  my_comparisons=list()
  for(i in 1:ncol(comp)){my_comparisons[[i]]<-comp[,i]}
  y_positions <- seq(max(data$riskScore) + 0.5, max(data$riskScore) +0.5 + 0.2 * length(my_comparisons), by = 0.3)
  boxplot=ggplot(data, aes(clinical, riskScore, fill= clinical)) +
    geom_violin() +
    scale_fill_manual(values = cola) +
    geom_boxplot(width = 0.2, fill = "white") +
    theme_test() +
    theme(panel.background = element_blank()) +
    theme(axis.line = element_line(colour = "black"),
          axis.text.x = element_text(size = 14, vjust = 0.5, hjust = 0.5, face = "bold"),
          axis.text.y = element_text(size = 14, face = "bold")) +
    theme(plot.title = element_text(hjust = 0.5, size = 15, face = "bold"),
          axis.title.x=element_text(size=15),
          axis.title.y=element_text(size=15)) +
    theme(legend.position = "none", strip.background = element_blank(),
          trip.text.x = element_text(color = "black", face = "bold", size = 12))+
    geom_signif(
      comparisons =  my_comparisons, test = "wilcox.test",
      map_signif_level = TRUE, textsize = 3.2, y_position = y_positions
    )
  pdf(file.path(output,paste0("02.Clinical_riskScore_", clinical, ".pdf")), width=5.5, height=5)
  print(boxplot)
  dev.off()
  png(file.path(output,paste0("02.Clinical_riskScore_", clinical, ".png")), width=550, height=500)
  print(boxplot)
  dev.off()
}
