# Supplementary material for: A prognostic signature based on methionine metabolism-related genes for cervical cancer: integrated transcriptomic and experimental validation
Source: PeerJ. 2026 Jul 21;14:e21538. doi: 10.7717/peerj.21538 (PMC13398394; doi:10.7717/peerj.21538)
Supplement: Supplemental Information 1 [file peerj-14-21538-s001.zip › code/code/r.05_nomogram.r]

rm(list = ls()); gc()
ORIGINAL_DIR <- ""
output <- file.path(ORIGINAL_DIR, "05_nomogram")
if (!dir.exists(output)) {dir.create(output, recursive = TRUE)}
setwd(ORIGINAL_DIR)

exprSet = read.csv('./00_rawdata/03.TCGA_tpm.csv', header = TRUE, row.names = 1)
cli_data = read.csv('./00_rawdata/02.TCGA_clin.csv', header = TRUE, row.names = 1)
riskScore = read.csv('./03_model/06.risk.csv',row.names = 1)

cli_data = cli_data[cli_data$time>=1,]
cli_data = na.omit(cli_data)

cli_data$stage[grep('Stage IV',cli_data$stage)] = 4
cli_data$stage[grep('Stage III',cli_data$stage)] = 3
cli_data$stage[grep('Stage II',cli_data$stage)] = 2
cli_data$stage[grep('Stage I',cli_data$stage)] = 1
cli_data$stage = as.numeric(cli_data$stage)

cli_data$T_stage[grep('T4',cli_data$T_stage)] = 4
cli_data$T_stage[grep('T3',cli_data$T_stage)] = 3
cli_data$T_stage[grep('T2',cli_data$T_stage)] = 2
cli_data$T_stage[grep('T1',cli_data$T_stage)] = 1
cli_data = cli_data[cli_data$T!='TX',]
cli_data = cli_data[cli_data$T_stage!='Tis',]
cli_data$T_stage = as.numeric(cli_data$T_stage)

cli_data$N_stage[grep('N1',cli_data$N_stage)] = 1
cli_data$N_stage[grep('N0',cli_data$N_stage)] = 0
cli_data = cli_data[cli_data$N!='NX',]
cli_data$N_stage = as.numeric(cli_data$N_stage)

cli_data$M_stage[grep('M1',cli_data$M_stage)] = 1
cli_data$M_stage[grep('M0',cli_data$M_stage)] = 0
cli_data = cli_data[cli_data$M!='MX',]
cli_data$M_stage = as.numeric(cli_data$M_stage)

write.csv(cli_data, file = "clin_data.csv", row.names = FALSE)
table(cli_data$M_stage)

cli_data <- cli_data[,!(names(cli_data) == "M_stage")]

exprSet = log2(exprSet+1)
exprSet = exprSet[,stringr::str_split(colnames(exprSet),pattern = '[.]',simplify = TRUE)[,1]=='T']
colnames(exprSet) = substr(colnames(exprSet), 3, nchar(colnames(exprSet)))
exprSet = exprSet[,rownames(cli_data)]

riskScore = riskScore[rownames(cli_data),]

library(survival)
survival_info_df = cli_data
colnames(survival_info_df)[1:2] = c('overall_survival','censoring_status')
survival_cancer = cbind(survival_info_df, riskScore = riskScore$riskScore)
survival_cancer$TCGA_IDs = rownames(survival_cancer)
colnames(survival_cancer) = gsub(colnames(survival_cancer), pattern = '-', replacement = '_')

uni_cox_in_bulk <- function(gene_list, survival_info_df, cox_p = 0.05, ph = 0.05){
  gene_list <- gsub(gene_list, pattern = '-', replacement = '_')
  uni_cox <- function(single_gene){
    formula <- as.formula(paste0('Surv(overall_survival, censoring_status)~', single_gene))
    surv_uni_cox <- summary(coxph(formula, data = survival_cancer))
    ph_hypothesis_p <- cox.zph(coxph(formula, data = survival_cancer))$table[1,3]
    if (surv_uni_cox$coefficients[,5]<cox_p & ph_hypothesis_p>ph){  
      single_cox_reposurvival_cancer <- data.frame('uni_cox_sig_genes'=single_gene,
                                                   'beta'=surv_uni_cox$coefficients[,"coef"],
                                                   'Hazard_Ratio'=surv_uni_cox$conf.int[,"exp(coef)"],
                                                   'HR.95L'=surv_uni_cox$conf.int[,"lower .95"],
                                                   'HR.95H'=surv_uni_cox$conf.int[,"upper .95"],
                                                   'pvalue'=surv_uni_cox$coefficients[,'Pr(>|z|)'],
                                                   'PH'=ph_hypothesis_p)
      single_cox_reposurvival_cancer
    }
  }
  uni_cox_list <- lapply(gene_list, uni_cox)
  do.call(rbind, uni_cox_list)
}
uni_cox_df <- uni_cox_in_bulk(gene_list = colnames(survival_cancer)[-c(1,2,ncol(survival_cancer))], survival_info_df = survival_cancer, cox_p = 1, ph = 0)
write.csv(uni_cox_df, file.path(output, '01.uni_cox_clinical.csv'), quote = FALSE, row.names = FALSE)

library(forestplot)
outTab = uni_cox_df
rownames(outTab) = outTab$uni_cox_sig_genes
outTab = outTab[,-1]
colnames(outTab) = c('coef','HR','HR.95L','HR.95H','pvalue','PH(p)')
hr <- data.frame(
  mean  = c(NA,as.numeric(outTab[,'HR'])), 
  lower = c(NA,as.numeric(outTab[,'HR.95L'])),
  upper = c(NA,as.numeric(outTab[,'HR.95H'])))
hr <- round(hr,3)

tabletext <- data.frame(
  V1 = c(NA,rownames(outTab)),
  V2 = c('Coefficient', round(as.numeric(outTab[,'coef']),3)),
  V3 = c('pvalue',ifelse(as.numeric(outTab[,'pvalue'])<0.001, '<0.001', round(as.numeric(outTab[,'pvalue']),3))),
  V4 = c('Hazard ratio',paste0(hr$mean[2:nrow(hr)], " (", hr$lower[2:nrow(hr)], "-", hr$upper[2:nrow(hr)], ")")),
  V5 = c('PH(p)',round(as.numeric(outTab[,'PH(p)']),3)))

box_list = list(gpar(fill = "#d4a5a5", col = "#d4a5a5"))
for (i in 2:nrow(hr)) {
  if(hr$mean[i]>1){
    box_list[[i]] = gpar(fill = "#d4a5a5", col = "#d4a5a5")
  }else{
    box_list[[i]] = gpar(fill = "#a6d0e4", col = "#a6d0e4")
  }
}

style <- fpShapesGp(
  box = box_list,
  lines = gpar(lwd = 2, lty = 1, col = "#003366"),
  vertices = gpar(lwd = 2, col = "#003366"),
  zero = gpar(lwd = 2, lty = 2, col = "black")
)

cairo_pdf(file.path(output, '02.uni_cox_forest.pdf'), width = 8, height = 3)
forestplot(labeltext = tabletext,
           hr,
           graph.pos = 3,
           zero = 1, 
           is.summary=c(TRUE,rep(FALSE,15)), 
           clip=c(0,10), 
           ci.vertices = TRUE,
           ci.vertices.height = 0.2, 
           boxsize = 0.5, 
           xlog=FALSE, 
           xlab = "Hazard ratio", 
           xticks = c(0,1,10), 
           txt_gp = fpTxtGp(ticks = gpar(cex = 1), xlab = gpar(cex = 1)),
           shapes_gp = style
)
dev.off()

Cairo::CairoPNG(file.path(output, '02.uni_cox_forest.png'), width=8, height=3, units = "in", dpi = 300)
forestplot(labeltext = tabletext,
           hr,
           graph.pos = 3,
           zero = 1, 
           is.summary=c(TRUE,rep(FALSE,15)), 
           clip=c(0,10), 
           ci.vertices = TRUE,
           ci.vertices.height = 0.2, 
           boxsize = 0.5, 
           xlog=FALSE, 
           xlab = "Hazard ratio", 
           xticks = c(0,1,10), 
           txt_gp = fpTxtGp(ticks = gpar(cex = 1), xlab = gpar(cex = 1)),
           shapes_gp = style
)
dev.off()

library(regplot)
library(survival)
library(rms)

riskScore = read.csv('./03_model/06.risk.csv',row.names = 1)
meta = riskScore[,1:10]

coxfit <- cph(as.formula(paste("Surv(time, event) ~ ",paste0(colnames(meta)[-c(1:2)], collapse = '+'))), data = meta, x=TRUE,y=TRUE,surv = TRUE)

y1 <- 5
y2 <- 7
y3 <- 9

regplot(coxfit, 
        observation = meta[1,], 
        interval = "confidence",
        points=TRUE,
        title = "Nomogram",
        clickable = F,
        subticks = F,
        failtime = c(12*y1,12*y2,12*y3),
        prfail = T,
        
        
        
        obscol = "#326db1",
        droplines=TRUE,
        showP = F,
        odds = F
)
nomo <- recordPlot()
dev.off()

cairo_pdf(file.path(output, '03.nomogram.pdf'), width = 7, height = 5)
nomo
dev.off()

Cairo::CairoPNG(file.path(output, '03.nomogram.png'), width=7, height=5, units = "in", dpi = 300)
nomo
dev.off()

coxfit1 = cph(as.formula(paste("Surv(time, event) ~ ",paste0(colnames(meta)[-c(1:2)], collapse = '+'))), data = meta, x=TRUE,y=TRUE,surv = TRUE, time.inc=12*y1)
cal1 = calibrate(coxfit1,
                 cmethod='KM',
                 method='boot',
                 u=12*y1,
                 m=round(nrow(meta)/3,0), 
                 B=1000)

coxfit2 = cph(as.formula(paste("Surv(time, event) ~ ",paste0(colnames(meta)[-c(1:2)], collapse = '+'))), data = meta, x=TRUE,y=TRUE,surv = TRUE, time.inc=12*y2)
cal2 = calibrate(coxfit2,
                 cmethod='KM',
                 method='boot',
                 u=12*y2,
                 m=round(nrow(meta)/3,0), 
                 B=1000)

coxfit3 = cph(as.formula(paste("Surv(time, event) ~ ",paste0(colnames(meta)[-c(1:2)], collapse = '+'))), data = meta, x=TRUE,y=TRUE,surv = TRUE, time.inc=12*y3)
cal3 = calibrate(coxfit3,
                 cmethod='KM',
                 method='boot',
                 u=12*y3,
                 m=round(nrow(meta)/3,0), 
                 B=1000)

cairo_pdf(file.path(output, '04.nomogram_calib.pdf'), width = 4, height = 4)
plot(cal1,
     add=FALSE,
     conf.int=T,
     subtitles = F,
     cex.subtitles=0.8, 
     lwd=2,
     lty=1,
     errbar.col="#00E6E6",
     xlim=c(0.3,1),
     ylim=c(0.3,1),
     xlab = "Predicted Probability", 
     ylab = "Observed Probability",
     col="#00E6E6")
plot(cal2,
     add=TRUE,
     conf.int=T,
     cex.subtitles=0.8, 
     lwd=2,
     lty=1,
     errbar.col="#009ac2",
     col="#009ac2")
plot(cal3,
     add=TRUE,
     conf.int=T,
     cex.subtitles=0.8, 
     lwd=2,
     lty=1,
     errbar.col="#043958",
     col="#043958")
title(main = c('Calibration curve'))
legend(0.7,0.6,
       c("5-years","7-years","9-years"), 
       lty = c(1,1,1), 
       lwd = c(2,2,2), 
       col = c("#00E6E6","#009ac2","#043958"), 
       bty = "n"
)
dev.off()

Cairo::CairoPNG(file.path(output, '04.nomogram_calib.png'), width=4, height=4, units = "in", dpi = 300)
plot(cal1,
     add=FALSE,
     conf.int=T,
     subtitles = F,
     cex.subtitles=0.8, 
     lwd=2,
     lty=1,
     errbar.col="#00E6E6",
     xlim=c(0.3,1),
     ylim=c(0.3,1),
     xlab = "Predicted Probability", 
     ylab = "Observed Probability",
     col="#00E6E6")
plot(cal2,
     add=TRUE,
     conf.int=T,
     cex.subtitles=0.8, 
     lwd=2,
     lty=1,
     errbar.col="#009ac2",
     col="#009ac2")
plot(cal3,
     add=TRUE,
     conf.int=T,
     cex.subtitles=0.8, 
     lwd=2,
     lty=1,
     errbar.col="#043958",
     col="#043958")
title(main = c('Calibration curve'))
legend(0.7,0.6,
       c("5-years","7-years","9-years"), 
       lty = c(1,1,1), 
       lwd = c(2,2,2), 
       col = c("#00E6E6","#009ac2","#043958"), 
       bty = "n"
)
dev.off()

dd<-datadist(meta)
options(datadist="dd")
options(na.action="na.delete")

survival <- Survival(coxfit) 
survival1 = function(x)survival(12*y1, x)
survival2 = function(x)survival(12*y2, x)
survival3 = function(x)survival(12*y3, x)

nom <- nomogram(coxfit,
                fun = list(survival1,survival2,survival3),
                lp = FALSE,
                funlabel = c('5-years survival',
                             '7-years survival',
                             '9-years survival'),
                maxscale = 100,
                fun.at = seq(0.9,0,-0.2))

library(nomogramFormula)
results<-formula_rd(nomogram=nom)
meta$points<-points_cal(formula = results$formula,rd=meta)

library(survivalROC)
multi_ROC <- function(time_vector, risk_score_table){
  single_ROC <- function(single_time){
    for_ROC <- survivalROC(Stime = risk_score_table$time,
                           status = risk_score_table$event,
                           marker = risk_score_table$points,
                           predict.time = single_time, method = 'KM')
    data.frame('True_positive'=for_ROC$TP, 'False_positive'=for_ROC$FP, 
               'Cut_values'=for_ROC$cut.values, 'Time_point'=rep(single_time, length(for_ROC$TP)),
               'AUC'=rep(for_ROC$AUC, length(for_ROC$TP)))
  }
  multi_ROC_list <- lapply(time_vector, single_ROC)
  do.call(rbind, multi_ROC_list)
}

for_multi_ROC <- multi_ROC(time_vector = c(12*seq(5,9,2)), risk_score_table = meta)

library(plotROC)
for_multi_ROC$Time_point = as.factor(for_multi_ROC$Time_point)
pROC = ggplot(for_multi_ROC, aes(x = False_positive, y = True_positive, label = Cut_values, color = Time_point)) + 
  geom_roc(labels = F, stat = 'identity', n.cuts = 0) + 
  scale_color_manual(name = '',
                     breaks = c(12*y1,12*y2,12*y3),
                     values = c("#00E6E6","#009ac2",'#043958'),
                     labels=c(paste("AUC at 5 years: ", round(for_multi_ROC$AUC[for_multi_ROC$Time_point==12*y1][1], 3),sep = ''),
                              paste("AUC at 7 years: ", round(for_multi_ROC$AUC[for_multi_ROC$Time_point==12*y2][1], 3),sep = ''),
                              paste("AUC at 9 years: ", round(for_multi_ROC$AUC[for_multi_ROC$Time_point==12*y3][1], 3),sep = '')))+
  geom_abline(slope = 1, intercept = 0, color = 'black', linetype = 2)+
  theme_bw()+
  theme(legend.position = c(0.7, 0.2),
        legend.background = element_rect(fill = NA),
        panel.grid = element_blank(),
        aspect.ratio=1/1)

ggsave(file.path(output, '05.nomogram_timeROC.pdf'), pROC, width = 4,height = 4)
ggsave(file.path(output, '05.nomogram_timeROC.png'), pROC, width = 4,height = 4)

exprSet = read.csv('./00_rawdata/03.TCGA_tpm.csv', header = TRUE, row.names = 1)
cli_data = read.csv('./00_rawdata/02.TCGA_clin.csv', header = TRUE, row.names = 1)
riskScore = read.csv('./03_model/06.risk.csv',row.names = 1)

cli_data = cli_data[cli_data$time>=1,]
cli_data = na.omit(cli_data)

cli_data<- cli_data %>%
  mutate(stage = case_when(
    stage %in% c("Stage I", "Stage IA1", "Stage IB", "Stage IB1", "Stage IB2", 
                 "Stage II", "Stage IIA", "Stage IIA1", "Stage IIA2", "Stage IIB") ~ "stage i-ii",
    TRUE ~ stage
  ))

cli_data<- cli_data %>%
  mutate(stage = case_when(
    stage %in% c("Stage III", "Stage IIIA", "Stage IIIB", "Stage IVA", "Stage IVB") ~ "stage iii-iv",
    TRUE ~ stage
  ))
cli_data = cli_data[cli_data$T!='TX',]
cli_data = cli_data[cli_data$T_stage!='Tis',]
cli_data<- cli_data %>%
  mutate(T_stage = case_when(
    T_stage %in% c("T1a1", "T1b", "T1b1", "T1b2", "T2","T2a","T2a1","T2a2","T2b") ~ "T1-2",
    TRUE ~ T_stage
  ))
cli_data<- cli_data %>%
  mutate(T_stage = case_when(
    T_stage %in% c("T3a", "T3b", "T4","T3") ~ "T3-4",
    TRUE ~ T_stage
  ))
cli_data$age <- as.numeric(cli_data$age)
cli_data$age<- ifelse(cli_data$age  > 60, ">60", "<=60")
cli_data = cli_data[cli_data$N!='NX',]
cli_data <- cli_data[,!(names(cli_data) == "M_stage")]

cli_data$age  <- as.factor(cli_data$age)
cli_data$stage  <- as.factor(cli_data$stage)
cli_data$T_stage  <- as.factor(cli_data$T_stage)
cli_data$N_stage  <- as.factor(cli_data$N_stage)

riskScore = riskScore[rownames(cli_data),]
data <- cbind(cli_data, riskScore) 
library(survival)
res.risk <- coxph(Surv(time = time, event = event) ~ riskScore, data = data) %>% summary
res.risk <- c(res.risk$conf.int[-2], res.risk$coefficients[5])

res.age <- coxph(Surv(time = time, event = event) ~ age, data = data) %>% summary
res.age <- c(res.age$conf.int[-2], res.age$coefficients[5])

res.t <- coxph(Surv(time = time, event = event) ~ T_stage, data = data) %>% summary
res.t <- c(res.t$conf.int[-2], res.t$coefficients[5])

res.n <- coxph(Surv(time = time, event = event) ~ N_stage, data = data) %>% summary
res.n <- c(res.n$conf.int[-2], res.n$coefficients[5])

res.stage <- coxph(Surv(time = time, event = event) ~ stage, data = data) %>% summary
res.stage <- c(res.stage$conf.int[-2], res.stage$coefficients[5])

res.riskGroup <- coxph(Surv(time = time, event = event) ~ risk_group, data = data) %>% summary
res.riskGroup <- c(res.riskGroup $conf.int[-2], res.riskGroup $coefficients[5])

res.ref <- c(1, 1, 1, NA)
res <- rbind(res.risk, res.age, res.stage, 
             res.t, res.n, res.riskGroup) %>% as.data.frame()
res$Indicators <- c("riskScore", "age", 
                    "Stage(stage iii-iv vs stage i-ii)",
                    "T Stage(T3-4 vs T1-2)", "N Stage(N2-3 vs N0-1)", 
                    "riskGroup(High vs Low)")
colnames(res) <- c("hr","low","up","pv","Indicator")
