# Supplementary material for: A prognostic signature based on methionine metabolism-related genes for cervical cancer: integrated transcriptomic and experimental validation
Source: PeerJ. 2026 Jul 21;14:e21538. doi: 10.7717/peerj.21538 (PMC13398394; doi:10.7717/peerj.21538)
Supplement: Supplemental Information 1 [file peerj-14-21538-s001.zip › code/code/r.06_gsea_gsva.r]

rm(list = ls()); gc()
ORIGINAL_DIR <- ""
output <- file.path(ORIGINAL_DIR, "06_GSEA")
if (!dir.exists(output)) {dir.create(output, recursive = TRUE)}
setwd(ORIGINAL_DIR)

exprSet = read.csv('./00_rawdata/03.TCGA_count.csv', header = TRUE, row.names = 1)
cli_data = read.csv('./00_rawdata/02.TCGA_clin.csv', header = TRUE, row.names = 1)
lasso_fea = read.csv('./03_model/01.uni_cox_gene.csv', header = TRUE)
riskScore = read.csv('./03_model/06.risk.csv',row.names = 1)

colnames(lasso_fea)[1:2] = c("Genes","Coef")
lasso_fea = lasso_fea[lasso_fea$PH>0.05,]

cli_data = cli_data[cli_data$time>=1,]

cli_data = cli_data[,1:2]

exprSet = exprSet[,stringr::str_split(colnames(exprSet),pattern = '[.]',simplify = TRUE)[,1]=='T']
colnames(exprSet) = substr(colnames(exprSet), 3, nchar(colnames(exprSet)))
exprSet = exprSet[,rownames(cli_data)]

mycounts = exprSet

group <- riskScore$risk_group
table(group)

library(DESeq2)
condition <- factor(group)
colData <- data.frame(row.names = colnames(mycounts), condition)

dds <- DESeqDataSetFromMatrix(mycounts, colData, design= ~ condition)
dds <- DESeq(dds)

res = results(dds, contrast=c("condition", "High", "Low"))
res = na.omit(res)
res <- res[order(res$log2FoldChange,decreasing = T),]
write.csv(res, file.path(output, '01.Riskscore_High_vs_Low_DEGs.csv'),quote = FALSE)

library(clusterProfiler)
gene_df <- data.frame(logFC = res$log2FoldChange,
                      SYMBOL = rownames(res))
gene_df = na.omit(gene_df)

geneList <- gene_df$logFC 
names(geneList) = gene_df$SYMBOL 
geneList = sort(geneList, decreasing = T) 
all = read.gmt("./00_rawdata/c2.cp.kegg.v7.4.symbols.gmt")

set.seed(1)
KEGG <- GSEA(geneList,TERM2GENE = all)

df =KEGG@result
df = df[abs(df$NES)>1 & df$pvalue<0.05 & df$qvalue<0.25,]
df = df[order(df$pvalue),]
write.csv(df,file.path(output, '02.GSEA_risk_KEGG.csv'),quote=FALSE,row.names = FALSE)

library(GseaVis)

terms <- df$ID[1:5]
p1 = gseaNb(object = KEGG,
            geneSetID = terms,
            subPlot = 2,
            rmHt = TRUE,
            addPval = FALSE,
            curveCol = jjAnno::useMyCol('paired',5))+
  patchwork::plot_annotation(title = "risk KEGG") &  theme(plot.title = element_text(hjust = 0.3))

ggsave(file.path(output, '03.GSEA_risk_KEGG.pdf'), p1, height = 4, width = 8)
ggsave(file.path(output, '03.GSEA_risk_KEGG.png'), p1, height = 4, width = 8)

library(msigdbr)
library(GSVA)

train_expr <- read.csv("./00_rawdata/03.TCGA_tpm.csv",row.names = 1)
riskscore <- read.csv('./03_model/06.risk.csv',row.names = 1)
train_expr = log2(train_expr+1)
colnames(riskscore)[1] <- "Sample"
gsva_expr <- train_expr[,riskscore$Sample]

genelist = read.gmt("./00_rawdata/c2.cp.kegg.v7.4.symbols.gmt")
genelist = split(genelist$gene, genelist$term)
gsva_param <- gsvaParam(expr = as.matrix(gsva_expr), 
                        kcdf = "Gaussian", 
                        maxDiff = TRUE,
                        geneSets = genelist)
gsva_mat <- gsva(gsva_param, verbose = TRUE)

gsva_df <- as.data.frame(gsva_mat) 

library(limma)
treatment <- "High"
control <- "Low"
group_list <- riskscore$risk_group
design <- model.matrix(~0+factor(group_list))
colnames(design) <- levels(factor(group_list))
contract.matrix <- makeContrasts(paste0(c(treatment,control),
                                        collapse = "-"),levels = design)
fit <- lmFit(gsva_df,design) 
fit2 <- contrasts.fit(fit,contract.matrix)
fit2 <- eBayes(fit2)
temOutPut <- topTable(fit2,coef = 1,n = Inf)
DEP <- na.omit(temOutPut)
colnames(DEP) <- c('logFC','AveExpr','t','p.value','p.adjust','B')
method <- "p.value"
DEP$change <- as.factor(ifelse(DEP[,method] < 0.05,ifelse(DEP$t>2,'Up','Down'),'Not'))
DEP$pathway <- rownames(DEP)
table(DEP$change)

write.csv(file.path(output, DEP,"04.gsva_kegg_result.csv"),row.names = T)

library(ggplot2)
library(scales)
DEP1 <- DEP[order(DEP$t),]
DEP1$pathway <- gsub('KEGG_','',DEP1$pathway)
DEP1$pathway <- factor(DEP1$pathway,levels = unique(DEP1$pathway))
DEP2 <- DEP1[c(1:5,181:186),]

ggplot(data=DEP2,mapping=aes(x=t,y=pathway,fill=change))+
  geom_col()+
  geom_vline(xintercept = c(-2, 2), linetype=2, color='gray') +
  scale_fill_manual(values = c("#9FD4AE","grey", "#a6d0e4"),
                    labels = c("Down","Not", "Up"))+
  scale_x_continuous(limits = c(-8, 10), 
                     expand = c(0, 0)
  ) +
  labs(x = "t score of GSVA", y = "", fill = "")+
  guides(fill=guide_legend(label.theme = element_text(size=13)))+
  theme(axis.title.y = element_text(size = 18,color = 'black'),
        axis.title.x =element_text(size = 18,color = 'black'),
        axis.text.x = element_text(size = 15,color = 'black',hjust = 1),
        axis.text.y = element_text(size = 10,color = 'black'),
        legend.text = element_text(size = 13,color = 'black'),
        legend.title=element_text(size=13,color = 'black'),
        panel.grid = element_blank(),
        legend.position = c(0.8,0.1),
        panel.border = element_rect(fill = NA))
h <- 7;w <- 12
ggsave(file.path(output, '05.gsva_kegg_colplot.png'),height = h,width = w)
ggsave(file.path(output, '05.gsva_kegg_colplot.pdf'),height = h,width = w)
