# Supplementary material for: A prognostic signature based on methionine metabolism-related genes for cervical cancer: integrated transcriptomic and experimental validation
Source: PeerJ. 2026 Jul 21;14:e21538. doi: 10.7717/peerj.21538 (PMC13398394; doi:10.7717/peerj.21538)
Supplement: Supplemental Information 1 [file peerj-14-21538-s001.zip › code/code/r.07_immune.r]

rm(list = ls()); gc()
ORIGINAL_DIR <- ""
output <- file.path(ORIGINAL_DIR, "07_immune")
if (!dir.exists(output)) {dir.create(output, recursive = TRUE)}
setwd(ORIGINAL_DIR)

library(dplyr)
library(reshape2)

exprSet = read.csv('./00_rawdata/03.TCGA_tpm.csv', header = TRUE, row.names = 1)
riskScore = read.csv('./03_model/06.risk.csv',row.names = 1)
riskScore = riskScore[order(riskScore$riskScore),]
riskScore$ID <- rownames(riskScore)
exprSet = log2(exprSet+1)
exprSet = exprSet[,stringr::str_split(colnames(exprSet),pattern = '[.]',simplify = TRUE)[,1]=='T']
colnames(exprSet) = substr(colnames(exprSet), 3, nchar(colnames(exprSet)))
exprSet = exprSet[,rownames(riskScore)]

library(IOBR)
im_cibersort <- deconvo_tme(eset = exprSet,
                            method = "cibersort",
                            arrays = F,
                            perm = 1000)
save(im_cibersort,file = "CIBERSORT.RData")

write.csv(im_cibersort,"01.Immune_estimate_cibersort.csv",quote = F,row.names = F)

ciber_res <- as.data.frame(im_cibersort)
colnames(ciber_res) <- c("ID","Naive B cells","Memory B cells","Plasma cells","CD8 T cells",
                         "Naive CD4 T cells","Resting memory CD4 T cells","Activated memory CD4 T cells",
                         "Follicular helper T cells","Regulatory(Tregs) T cells","Gamma delta T cells",
                         "Resting NK cells","Activated NK cells","Monocytes","M0 Macrophages",
                         "M1 Macrophages","M2 Macrophages","Resting dendritic cells","Activated dendritic cells",
                         "Resting mast cells","Activated mast cells","Eosinophils","Neutrophils",
                         "P-value","Correlation","RMSE")

ciber_res <- ciber_res[,-c(24:26)]
rownames(ciber_res) <- ciber_res$ID
ciber_res$ID <- NULL
ciber_res$group <-riskScore$risk_group[match(rownames(ciber_res),riskScore$ID)]

ciber_data <- ciber_res %>% 
  tibble::rownames_to_column('sample') %>%  
  tidyr::gather(.,key = 'cell',value = 'score',c(-group,-sample))

library(ggpubr)
library(tidyr)
library(tidyverse)
library(ggthemes)
library(RColorBrewer)

high = grep('High',riskScore$risk_group)
low = grep('Low',riskScore$risk_group)
mypalette = colorRampPalette(brewer.pal(5,"Set1"))
sample.order = rownames(riskScore)
p1 <- ggbarplot(
  ciber_data,
  x = "sample",
  y = "score",
  size = 0,
  fill = "cell",
  color = "cell",
  order = sample.order,
  palette = mypalette(22),
  ylab = 'Proportion',
  xlab = ''
) +
  theme_base() +
  theme(
    axis.text.x = element_blank(),
    axis.ticks.x=element_blank(),
    legend.position = "bottom",
    legend.title = element_blank(),
    legend.text = element_text(size=10)
  )+
  coord_cartesian(clip = 'off',ylim = c(0,1))+ 
  annotate('segment',
           x=0.5,
           xend=length(low)+0.5,
           y=-0.08,
           yend=-0.08,
           color='#20AEDD',
           cex=7)+
  annotate('text',
           x=length(low)/2,
           y=-0.08,
           label='Low risk',
           size=5,
           color='black')+ 
  annotate('segment',
           x=length(low)+0.5,
           xend=length(low)+0.5+length(high),
           y=-0.08,
           yend=-0.08,
           color='#e67a7a',
           cex=7)+
  annotate('text',x=length(low)+length(high)/2,y=-0.08,label='High risk',size=5,color='black')

print(p1)

ggsave(file.path(output,"01.barplot_of_cell_ratio.pdf"),p1,width=12,height=6)
ggsave(file.path(output,"01.barplot_of_cell_ratio.png"),p1,width=12,height=6)
dev.off()

ciber_data$group = factor(ciber_data$group, levels = c('High','Low'))

p2 <- ggplot(ciber_data,aes(cell,score,fill=group))+
  geom_violin(scale = "width",alpha=0.8,width=0.5,size=0.8)+ 
  scale_fill_manual(values = c('#918AC2','#9FD4AE'))+         
  stat_compare_means(aes(group=group),                       
                     method = "wilcox.test",
                     paired = F,                             
                     symnum.args = list(cutpoint=c(0,0.0001,0.001,0.01,0.05,1),
                                        symbols=c("****","***","**","*","ns")),
                     label = "p.signif",
                     label.y = 0.715,      
                     size=4.5)+                               
  xlab("")+                                                   
  ylab("Fraction")+                                           
  theme_bw()+
  theme(panel.grid.major=element_blank(),
        panel.grid.minor=element_blank(),
        panel.border=element_rect(size=1),  
        axis.text.x = element_text(angle=45,size=8,vjust = 1,hjust =1,color = "black"), 
        axis.text.y = element_text(size =10,color = "black"),
        aspect.ratio=1/2.5)
print(p2)
ggsave(file.path(output, '02.vioplot.pdf'),p2,width=12,height=6)
ggsave(file.path(output, '02.vioplot.png'),p2,width=12,height=6)
dev.off()

dcell = c( "Activated mast cells", "Activated NK cells","Memory B cells","Regulatory(Tregs) T cells",
           "Resting mast cells","Resting NK cells")
cor1 = riskScore[,3:10]
cor2 = ciber_res[,dcell]
library(psych)

cor = corr.test(cor1, cor2, method = "spearman", adjust = "fdr")

df_r<-cor$r%>%
  as.data.frame()%>%
  rownames_to_column(var="gene")%>%
  pivot_longer(-1,names_to="cell_type",values_to="correlation")

df_p<-cor$p%>%
  as.data.frame()%>%
  rownames_to_column(var="gene")%>%
  pivot_longer(-1,names_to="cell_type",values_to="pvalue")

df_cor<-df_r%>%
  left_join(df_p)%>%
  mutate(stars=cut(pvalue,breaks=c(-Inf,0.05,0.01,0.001,Inf),right=F,labels=c("***","**","*","")))%>%
  mutate(text_color=cut(pvalue,breaks=c(-Inf,0.05,0.01,0.001,Inf),right=F,labels=c("red","#FDD819","#67B26F","#C4E0E5")))
df_cor$cell_type <- gsub("_CIBERSORT","",df_cor$cell_type)
df_cor$cell_type <- gsub("_"," ",df_cor$cell_type)
head(df_cor)

p3 <- ggplot(df_cor,aes(cell_type,gene))+
  geom_tile(aes(fill=correlation))+
  geom_text(aes(label=stars),color="black",size=4)+
  scale_fill_gradient2(low="#053061",high='#67001F',mid="white",
                       limit=c(-1,1),name=paste0("* p < 0.05","\n\n","** p < 0.01","\n\n","*** p < 0.001","\n\n","Correlation"))+
  labs(x=NULL,y=NULL)+
  theme(axis.text.x=element_text(size=8,angle=45,hjust=1,color="black"),
        axis.text.y=element_text(size=8,color="black"),
        axis.ticks.y=element_blank(),
        axis.ticks.x=element_blank(),
        panel.background=element_blank())

print(p3)
ggsave(file.path(output, '03.Immune_gene_cor.pdf'),p3, width = 6, height = 4)
ggsave(file.path(output, '03.Immune_gene_cor.png'),p3, width = 6, height = 4)

cor_data = data.frame(Gene = rep(rownames(cor$p), ncol(cor$p)), 
                      Cell = rep(colnames(cor$p), each = nrow(cor$p)), 
                      p = as.numeric(cor$p), r = as.numeric(cor$r))

write.csv(cor_data, file.path(output, '04.Immune_gene_cor.csv'), quote = FALSE, row.names = FALSE)

sig_immune <- c( "Activated mast cells", "Activated NK cells","Memory B cells","Regulatory(Tregs) T cells",
                 "Resting mast cells","Resting NK cells")

corr_result <- cor(ciber_res[,sig_immune],method = "spearman")
corr_result[abs(corr_result)<0.3] <- NA
corr_result_p <- WGCNA::corPvalueStudent(corr_result,nrow(ciber_res))
corr_result_p[corr_result_p >= 0.05] <- NA
corr_result[is.na(corr_result_p)] <- NA
library(corrplot)
col2 <- colorRampPalette(c("#053061","#2166AC", "#4393C3","#92C5DE","#D1E5F0","#FDDBC7","#F4A582","#D6604D","#B2182B","#67001F"))(50)
corr_plot <- function(){
  corrplot(corr_result,
           na.label = "no",
           diag=F,
           method="number",
           tl.col="black",
           tl.srt=45,
           tl.cex=1,
           cl.length = 8,
           cl.cex=0.6,
           col = col2,
           number.cex=1
  )
  corrplot(corr_result,
           p.mat = corr_result_p,
           insig = "label_sig",
           add=TRUE,
           col = col2,
           na.label = " ",
           tl.pos="n",
           cl.pos="n",
           sig.level = c(.0001,.001, .01, .05),
           pch.cex = 1, 
           number.cex=1,
           pch.col = "black"
  )
}
pdf("07_immune/04.sig_immune_cells_heatmap.pdf",w = 8,h = 6, family = 'Times')
corr_plot()
dev.off()
png("07_immune/04.sig_immune_cells_heatmap.png",w = 8,h = 6,units = "in",res = 300, family = 'Times')
corr_plot()
dev.off()
corr_result <- cor(ciber_res[,sig_immune],method = "spearman")
corr_result_p <- WGCNA::corPvalueStudent(corr_result,nrow(ciber_res))
write.csv(corr_result, file.path(output, '05.Immune_gene_cor.csv'), quote = FALSE, row.names = FALSE)
write.csv(corr_result_p, file.path(output, '05.Immune_gene_p.csv'), quote = FALSE, row.names = FALSE)
