# Supplementary material for: A prognostic signature based on methionine metabolism-related genes for cervical cancer: integrated transcriptomic and experimental validation
Source: PeerJ. 2026 Jul 21;14:e21538. doi: 10.7717/peerj.21538 (PMC13398394; doi:10.7717/peerj.21538)
Supplement: Supplemental Information 1 [file peerj-14-21538-s001.zip › code/code/r.08_estimate.r]

rm(list=ls())
gc()

ORIGINAL_DIR <- ""
output <- file.path(ORIGINAL_DIR, "07_immune")

if (!dir.exists(output)) {
  dir.create(output, recursive = TRUE)
}

setwd(output)
library(limma)
library(reshape2)
library(ggplot2)
library(ggpubr)
library(corrplot)

rt1=read.csv("../00_rawdata/03.TCGA_tpm.csv", header=T,row.names = 1)

rt1 = log2(rt1+1)
rt1=as.matrix(rt1)

library(IOBR)
expr_coad1 <- rt1
im_estimate1 <- deconvo_tme(eset = expr_coad1,
                           method = "estimate"
)

write.csv(file="05.estimate.csv", im_estimate1, row.names=F)
colnames(im_estimate1) <- gsub("_estimate", "", colnames(im_estimate1))
im_estimate1$ID <- gsub("-", ".", im_estimate1$ID)

riskscore1 <- read.csv("../03_model/06.risk.csv", check.names = F)
colnames(riskscore1)[1] <- "ID"
riskscore1 = riskscore1[,c(1,12)]
riskscore1$ID <- paste0("T.", riskscore1$ID)
expr = merge(riskscore1, im_estimate1,  by = "ID")
rownames(expr) = expr$ID
expr$ID <- NULL
library(psych)
cor3 <- expr[,c(2,3,4,5)]
cor4 <- expr[,c(1)]
cor = corr.test(cor3, cor4, method = "spearman", adjust = "fdr")

df_r<-cor$r%>%
  as.data.frame()%>%
  rownames_to_column(var="estimate")%>%
  pivot_longer(-1,names_to="riskscore",values_to="correlation")

df_p<-cor$p%>%
  as.data.frame()%>%
  rownames_to_column(var="estimate")%>%
  pivot_longer(-1,names_to="riskscore",values_to="pvalue")

df_cor<-df_r%>%
  left_join(df_p)%>%
  mutate(stars=cut(pvalue,breaks=c(-Inf,0.05,0.01,0.001,Inf),right=F,labels=c("***","**","*","")))%>%
  mutate(text_color=cut(pvalue,breaks=c(-Inf,0.05,0.01,0.001,Inf),right=F,labels=c("red","#FDD819","#67B26F","#C4E0E5")))

df_cor$riskscore <- ifelse(df_cor$riskscore == "V1", "riskscore", df_cor$riskscore)
head(df_cor)
p3 <- ggplot(df_cor,aes(riskscore,estimate))+
  geom_tile(aes(fill=correlation))+
  geom_text(aes(label=stars),color="black",size=4)+
  scale_fill_gradient2(low="#053061",high='#67001F',mid="white",
                       limit=c(-1,1),name=paste0("* p < 0.05","\n\n","** p < 0.01","\n\n","*** p < 0.001","\n\n","Correlation"))+
  labs(x=NULL,y=NULL)+
  theme(axis.text.x=element_text(size=8,angle=45,hjust=1,color="black"),
        axis.text.y=element_text(size=8,color="black"),
        axis.ticks.y=element_blank(),
        axis.ticks.x=element_blank(),
        panel.background=element_blank())

print(p3)
ggsave(file.path(output, '01.Immune_gene_cor.pdf'),p3, width = 6, height = 4)
ggsave(file.path(output, '01.Immune_gene_cor.png'),p3, width = 6, height = 4)

library(ComplexHeatmap)
estimate_result = im_estimate1

rm(list=ls())
gc()

ORIGINAL_DIR <- ""
output <- file.path(ORIGINAL_DIR, "07_immune")

if (!dir.exists(output)) {
  dir.create(output, recursive = TRUE)
}

setwd(output)
library(limma)
library(reshape2)
library(ggplot2)
library(ggpubr)
library(corrplot)

rt1=read.csv("../00_rawdata/03.TCGA_tpm.csv", header=T,row.names = 1)

rt1 = log2(rt1+1)
rt1=as.matrix(rt1)

library(IOBR)
expr_coad1 <- rt1
im_estimate1 <- deconvo_tme(eset = expr_coad1,
                            method = "estimate"
)

write.csv(file="05.estimate.csv", im_estimate1, row.names=F)
colnames(im_estimate1) <- gsub("_estimate", "", colnames(im_estimate1))
im_estimate1$ID <- gsub("-", ".", im_estimate1$ID)

riskscore1 <- read.csv("../03_model/06.risk.csv", check.names = F)
colnames(riskscore1)[1] <- "ID"
riskscore1 = riskscore1[,c(1,13)]
riskscore1$ID <- paste0("T.", riskscore1$ID)
expr = merge(riskscore1, im_estimate1,  by = "ID")
rownames(expr) = expr$ID
expr$ID <- NULL

for (clinical in colnames(expr[, 2:ncol(expr)])) {
  data <- expr[, c(clinical, "risk_group"), drop = FALSE]
  group <- levels(factor(data[["risk_group"]]))  
  state_result <- suppressWarnings(wilcox.test(data[[clinical]] ~ data[["risk_group"]]))
  p_value <- formatC(state_result$p.value, format = "e", digits = 2)
  
  plot <- ggplot(data, aes(x = risk_group, y = .data[[clinical]], fill = risk_group)) + 
    geom_violin(trim = FALSE, color = "black") + 
    geom_boxplot(width = 0.2, position = position_dodge(0.9), fill = "white") +
    scale_fill_manual(values = c("#4865A9", "#EF8A43")) +
    theme(
      legend.position = 'none',
      legend.background = element_rect(fill = NA, color = NA),
      legend.title = element_blank(),
      legend.text = element_text(face = "bold", color = "black", size = 12),
      panel.grid = element_blank(),
      panel.border = element_rect(fill = NA),
      panel.background = element_rect(fill = NA, color = NA),
      plot.title = element_text(hjust = 0.5, face = "bold", color = "black", size = 18),
      axis.text = element_text(face = "bold", color = "black", size = 18),
      
      axis.title.y = element_text(face = "bold", color = "black", size = 16),
      plot.subtitle = element_text(hjust = 0.5, size = 15, colour = "black")
    ) +
    labs(x = NULL,
         title = paste0("P=",p_value))
  h <- 5; w <- 5.5
  ggsave(file = paste0("06.", clinical, ".pdf"), height = h, width = w, plot = plot)
  ggsave(file = paste0("06.", clinical, ".png"), height = h, width = w, plot = plot)
}
