# Supplementary material for: A prognostic signature based on methionine metabolism-related genes for cervical cancer: integrated transcriptomic and experimental validation
Source: PeerJ. 2026 Jul 21;14:e21538. doi: 10.7717/peerj.21538 (PMC13398394; doi:10.7717/peerj.21538)
Supplement: Supplemental Information 1 [file peerj-14-21538-s001.zip › code/code/r.09_Drug.r]

rm(list = ls()); gc()
ORIGINAL_DIR <- ""
output <- file.path(ORIGINAL_DIR, "08_Drug")
if (!dir.exists(output)) {dir.create(output, recursive = TRUE)}
setwd(ORIGINAL_DIR)

trainingExprData <- readRDS('./00_rawdata/GDSC2_Expr (RMA Normalized and Log Transformed).rds')
trainingPtype <- readRDS("./00_rawdata/GDSC2_Res.rds")
trainingPtype <- exp(trainingPtype)

exprSet <- read.csv('./00_rawdata/03.TCGA_tpm.csv', header = TRUE, row.names = 1)
riskScore <- read.csv('./03_model/06.risk.csv',row.names = 1)
riskScore = riskScore[order(riskScore$riskScore),]
exprSet = log2(exprSet+1)
exprSet = exprSet[,stringr::str_split(colnames(exprSet),pattern = '[.]',simplify = TRUE)[,1]=='T']
colnames(exprSet) = substr(colnames(exprSet), 3, nchar(colnames(exprSet)))
exprSet = exprSet[,rownames(riskScore)]

library(oncoPredict)
resultPtype = calcPhenotype(trainingExprData = trainingExprData,
                            trainingPtype = trainingPtype,
                            testExprData = as.matrix(exprSet),
                            batchCorrect = 'eb', 
                            powerTransformPhenotype = TRUE,
                            removeLowVaryingGenes = 0.2,
                            minNumSamples = 10, 
                            printOutput = TRUE, 
                            removeLowVaringGenesFrom = 'rawData',
                            folder = FALSE )
resultPtype = as.data.frame(resultPtype)
save(resultPtype,file = "resultPtypeT.RData")
write.csv(resultPtype, file.path(output, '01.DrugPredictions.csv'), quote = FALSE, row.names = TRUE)

library(ggplot2)
library(patchwork)
library(ggpubr)
high <- grep('High',riskScore$risk_group)
low <- grep('Low',riskScore$risk_group)

p <- apply(resultPtype, 2, function(x){wilcox.test(as.numeric(x[high]), as.numeric(x[low]))$p.value})
ddrug <- data.frame(Drug = colnames(resultPtype), P = p)
write.csv(ddrug, file.path(output, '02.Drug_P.csv'), quote = FALSE, row.names = FALSE)

table(ddrug$P<0.05)
ddrug <- ddrug[order(ddrug$P),1][1:5]
ddrugs <- c("Cediranib_1922", "Tozasertib_1096", "UMI.77_1939", 
            "BI.2536_1086",  "Daporinad_1248")

data <- data.frame(resultPtype[,ddrug], risk = riskScore$risk_group)
plot_list <- list()
for( i in ddrugs){
  plot_list[[i]] <- ggviolin(data, x = 'risk', y = i, fill = 'risk',  
                             palette = c("#9FD4AE", "#918AC2"),  
                             add = 'boxplot', add.params = list(fill = "white")) +  
    stat_compare_means(label = "p.signif", method = 'wilcox.test', label.x = 1.4)+
    theme(aspect.ratio=1/1)
}
p2 <-  wrap_plots(plot_list, ncol = 3)
print(p2)
ggsave(file.path(output, '03.Risk_group.pdf'), plot = p2, width = 8, height = 6)
ggsave(file.path(output, '03.Risk_group.png'), plot = p2, width = 8, height = 6)
dev.off()

rt <- read.csv('./00_rawdata/03.TCGA_tpm.csv', header = TRUE, row.names = 1)
riskScore <- read.csv('./03_model/06.risk.csv',row.names = 1)
riskScore = riskScore[order(riskScore$riskScore),]
exprSet = log2(rt+1)
exprSet = exprSet[,stringr::str_split(colnames(exprSet),pattern = '[.]',simplify = TRUE)[,1]=='T']
colnames(exprSet) = substr(colnames(exprSet), 3, nchar(colnames(exprSet)))
exprSet = exprSet[,rownames(riskScore)]
Expr = exprSet
Expr <- t(apply(Expr, 1,function(x)x-(mean(x))))
write.table(data.frame(ID=rownames(Expr),Expr,check.names =  F),'tcga_normalize.txt', sep= "\t",row.names = T)

tide <- read.csv("tcga.csv", row.names = 1)
risk <- read.csv("../03_model/06.risk.csv", row.names = 1)
sameSample = intersect(row.names(tide) , row.names(risk))
tide = tide[sameSample,,drop=F]
risk = risk[sameSample,"risk_group",drop=F]
data=cbind(tide,risk)

library(gghalves)
library(ggrain)
tidy <- data[,c("TIDE","risk_group")]
p <- ggplot(tidy,aes(tidy$risk_group,TIDE,fill = tidy$risk_group))+
  geom_rain(alpha=1,
            cov="TIDE",
            boxplot.args.pos = list(width=0.05,position=position_nudge(x=0.13)),
            violin.args.pos = list(side="r",width=0.7,position=position_nudge(x=0.2)))+
  theme_classic()+
  scale_color_brewer(palette = "Set1")+
  guides(fill='none',color='none')+
  scale_color_viridis_c(option = "A",direction = -1)+
  ggsignif::geom_signif(comparisons = list(c("Low","High")),
                        test = "wilcox.test",
                        map_signif_level = c("***"=0.001,"**"=0.01,"*"=0.05),
                        size = 1,
                        textsize = 5)
p
pdf("04.tide.pdf",w = 8,h = 6, family = 'Times')
p
dev.off()
png("04.tide.png",w = 8,h = 6,units = "in",res = 300, family = 'Times')
p
dev.off()

tidy <- data[,c("Dysfunction","risk_group")]
p <- ggplot(tidy,aes(tidy$risk_group,Dysfunction,fill = tidy$risk_group))+
  geom_rain(alpha=1,
            cov="Dysfunction",
            boxplot.args.pos = list(width=0.05,position=position_nudge(x=0.13)),
            violin.args.pos = list(side="r",width=0.7,position=position_nudge(x=0.2)))+
  theme_classic()+
  scale_color_brewer(palette = "Set1")+
  guides(fill='none',color='none')+
  scale_color_viridis_c(option = "A",direction = -1)+
  ggsignif::geom_signif(comparisons = list(c("Low","High")),
                        test = "wilcox.test",
                        map_signif_level = c("***"=0.001,"**"=0.01,"*"=0.05),
                        size = 1,
                        textsize = 5)
p
pdf("04.Dysfunction.pdf",w = 8,h = 6, family = 'Times')
p
dev.off()
png("04.Dysfunction.png",w = 8,h = 6,units = "in",res = 300, family = 'Times')
p
dev.off()

tidy <- data[,c("Exclusion","risk_group")]
p <- ggplot(tidy,aes(tidy$risk_group,Exclusion,fill = tidy$risk_group))+
  geom_rain(alpha=1,
            cov="Exclusion",
            boxplot.args.pos = list(width=0.05,position=position_nudge(x=0.13)),
            violin.args.pos = list(side="r",width=0.7,position=position_nudge(x=0.2)))+
  theme_classic()+
  scale_color_brewer(palette = "Set1")+
  guides(fill='none',color='none')+
  scale_color_viridis_c(option = "A",direction = -1)+
  ggsignif::geom_signif(comparisons = list(c("Low","High")),
                        test = "wilcox.test",
                        map_signif_level = c("***"=0.001,"**"=0.01,"*"=0.05),
                        size = 1,
                        textsize = 5)
p
pdf("04.Exclusion.pdf",w = 8,h = 6, family = 'Times')
p
dev.off()
png("04.Exclusion.png",w = 8,h = 6,units = "in",res = 300, family = 'Times')
p
dev.off()

tidy <- data[,c("MSI.Expr.Sig","risk_group")]
p <- ggplot(tidy,aes(tidy$risk_group,MSI.Expr.Sig,fill = tidy$risk_group))+
  geom_rain(alpha=1,
            cov="MSI.Expr.Sig",
            boxplot.args.pos = list(width=0.05,position=position_nudge(x=0.13)),
            violin.args.pos = list(side="r",width=0.7,position=position_nudge(x=0.2)))+
  theme_classic()+
  scale_color_brewer(palette = "Set1")+
  guides(fill='none',color='none')+
  scale_color_viridis_c(option = "A",direction = -1)+
  ggsignif::geom_signif(comparisons = list(c("Low","High")),
                        test = "wilcox.test",
                        map_signif_level = c("***"=0.001,"**"=0.01,"*"=0.05),
                        size = 1,
                        textsize = 5)
p
pdf("04.MSI.Expr.Sig.pdf",w = 8,h = 6, family = 'Times')
p
dev.off()
png("04.MSI.Expr.Sig.png",w = 8,h = 6,units = "in",res = 300, family = 'Times')
p
dev.off()
