# Supplementary material for: A prognostic signature based on methionine metabolism-related genes for cervical cancer: integrated transcriptomic and experimental validation
Source: PeerJ. 2026 Jul 21;14:e21538. doi: 10.7717/peerj.21538 (PMC13398394; doi:10.7717/peerj.21538)
Supplement: Supplemental Information 1 [file peerj-14-21538-s001.zip › code/r.02_GOKEGG.r]

rm(list = ls())
ORIGINAL_DIR <- ''
output <- file.path(ORIGINAL_DIR, "02_GOKEGG")

if (!dir.exists(output)) {
  dir.create(output, recursive = TRUE)
}
setwd(ORIGINAL_DIR)
setwd("02_GOKEGG")
getwd()

library(clusterProfiler)
library(stringr)
library(ComplexHeatmap)
library(org.Hs.eg.db)
options(stringsAsFactors = F)
library(ggplot2)

go.circ = 1
kegg.circ = 1
kegg.buble = 1
kegg.chord = 1

enrich_ID <- read.csv('../01_candidate/06.overlaps.csv')

select_DERNA <- read.csv("../01_candidate/02.DEG_res.csv",row.names = 1)
if(str_detect(colnames(select_DERNA)[1],'logFC')){
  colnames(select_DERNA)[1] <- 'log2FoldChange'
}
gene_symbol <- clusterProfiler::bitr(
  geneID = enrich_ID$x,
  fromType = "SYMBOL",
  toType = "ENTREZID",
  OrgDb = "org.Hs.eg.db")
library(clusterProfiler)
enrich_go <- enrichGO(gene = gene_symbol[,2],
                      OrgDb = org.Hs.eg.db,
                      keyType = "ENTREZID",
                      ont = "ALL",
                      pAdjustMethod = "fdr",
                      pvalueCutoff = 1,
                      qvalueCutoff = 1,
                      readable = TRUE)
enrich_go <- mutate(enrich_go, richFactor = Count / as.numeric(sub("/\\d+", "", BgRatio)))
GO_ALL <- enrich_go@result
if(median(GO_ALL$richFactor) < 0.1){GO_ALL$richFactor<- GO_ALL$richFactor*10}
GO_ALL <- GO_ALL[GO_ALL$pvalue < 0.05,]
BP <- GO_ALL[GO_ALL$ONTOLOGY=='BP', ]
BP <- BP[order(BP$Count,decreasing = T),]
CC <- GO_ALL[GO_ALL$ONTOLOGY=='CC', ]
CC <- CC[order(CC$Count,decreasing = T),]
MF <- GO_ALL[GO_ALL$ONTOLOGY=='MF', ]
MF <- MF[order(MF$Count,decreasing = T),]
paste0("get", dim(GO_ALL)[[1]], "results, including", dim(BP)[[1]], "biological processes,", dim(CC)[[1]], "cellular components, and", dim(MF)[[1]], "molecular functions")
write.table(GO_ALL,file = "go_ALL.csv",sep = ",",quote = F,row.names = F)
write.table(as.data.frame(BP), 'GO_BP.csv', sep = ',', row.names = FALSE, quote = FALSE)
write.table(as.data.frame(CC), 'GO_CC.csv', sep = ',', row.names = FALSE, quote = FALSE)
write.table(as.data.frame(MF), 'GO_MF.csv', sep = ',', row.names = FALSE, quote = FALSE)
display_number = c(5, 5, 5)
ego_result_BP <- as.data.frame(BP)[1:display_number[1], ]
ego_result_CC <- as.data.frame(CC)[1:display_number[2], ]
ego_result_MF <- as.data.frame(MF)[1:display_number[3], ]
paste0(ego_result_BP$Description,collapse = "（）；")
paste0(ego_result_CC$Description,collapse = "（）；")
paste0(ego_result_MF$Description,collapse = "（）；")
col1 <- c('#E63863')
col2 <- c("#9FA3A8")
col3 <- c("#4DBBD5B2")
Col1 <- sample(col1,1)
Col2 <- sample(col2,1)
Col3 <- sample(col3,1)

if(T){
  go_enrich_df <- data.frame(
    ID=c(ego_result_BP$ID, ego_result_CC$ID, ego_result_MF$ID),
    Description=c(ego_result_BP$Description,ego_result_CC$Description,ego_result_MF$Description),
    GeneNumber=c(ego_result_BP$Count, ego_result_CC$Count, ego_result_MF$Count),
    type=factor(c(rep("BP:biological process", display_number[1]), 
                  rep("CC:cellular component", display_number[2]),
                  rep("MF:molecular function", display_number[3])), 
                levels=c("BP:biological process", "CC:cellular component","MF:molecular function" )))
  go_enrich_df$type_order=factor(rev(as.integer(rownames(go_enrich_df))),labels=rev(go_enrich_df$Description))
  COLS <- c(Col1, Col2,Col3)
  
  p <- ggplot(data=go_enrich_df, aes(x=type_order,y=GeneNumber, fill=type)) + 
    geom_bar(stat="identity", width=0.8) + 
    scale_fill_manual(values = COLS) + 
    coord_flip() + 
    xlab("GO term") + 
    ylab("Gene Number") + 
    labs(title = "GO Terms")+
    theme_bw()+theme(
      legend.background = element_rect(fill = "white", color = "black", size = 0.2),
      legend.text = element_text(face="bold",color="black",family = "Times",size=12),
      plot.title = element_text(hjust = 0.5, face = "bold",color = "black",family = "Times",size = 18),
      axis.text.x = element_text(face = "bold",color = "black",size = 14),
      axis.text.y = element_text(face = "bold",color = "black",size = 14),
      axis.title.x = element_text(face = "bold",color = "black",family = "Times",size = 18),
      axis.title.y = element_text(face = "bold",color = "black",family = "Times",size = 18),
      plot.subtitle = element_text(hjust = 0.5,family = "Times", size = 14, face = "italic", colour = "black")
    )+scale_x_discrete(labels=function(x) str_wrap(x, width=40))
  ggsave(filename = "01.go_barplot.pdf", height = 8, width = 12, p)
  ggsave(filename = "01.go_barplot.png", height = 8, width = 12, p)
} 

  

  

  

set.seed(1)

enrich.KEGG <- enrichKEGG(gene_symbol[,2],
                          organism ="hsa",
                          keyType = "kegg",
                          pAdjustMethod = "BH",
                          pvalueCutoff = 1,
                          qvalueCutoff = 1,
                          minGSSize = 1,
                          use_internal_data =FALSE)

enrich.KEGG = DOSE::setReadable(enrich.KEGG,OrgDb = 'org.Hs.eg.db',keyType = 'ENTREZID')

enrich.KEGG@result = enrich.KEGG@result[enrich.KEGG@result$pvalue<0.05,]
write.csv(enrich.KEGG@result, file.path(output, 'KEGG_res.csv'), quote = FALSE, row.names = TRUE)

data <- as.data.frame(enrich.KEGG@result[1:10,])
data$Description=factor(data$Description, levels = rev(data$Description))

p4 <- ggplot(data,aes(x=Count,y=Description))+
  geom_point()+
  geom_point(aes(size=Count,color=p.adjust))+
  scale_color_gradient(low="#7F7FD5",high="#91EAE4")+
  labs(title="KEGG",x="Count",y="Description",color="p.adjust",size="Gene number")+
  scale_y_discrete(labels = function(x) stringr::str_wrap(x, width = 40))+
  theme_bw()+
  theme(aspect.ratio=2/1)+
  guides(size = 'none')
p4
ggsave(file.path(output, '02.KEGG.pdf'), p4, width = 6, height = 5)
ggsave(file.path(output, '02.KEGG.png'), p4, width = 6, height = 5)
