# Supplementary material for: A prognostic signature based on methionine metabolism-related genes for cervical cancer: integrated transcriptomic and experimental validation
Source: PeerJ. 2026 Jul 21;14:e21538. doi: 10.7717/peerj.21538 (PMC13398394; doi:10.7717/peerj.21538)
Supplement: Supplemental Information 3 — This gene set was compiled from the Molecular Signatures Database (MSigDB) and Gene Ontology (GO) annotations. These genes served as the background set for intersection with differentially expressed genes (DEGs) to identify biologically relevant candidate prognostic markers. [file peerj-14-21538-s003.csv]

Symbol
ADI1
AHCY
AHCYL1
AHCYL2
AMD1
APIP
BHMT
BHMT2
CARM1
CBS
CDO1
CHDH
COMT
CTH
DNMT1
DNMT3A
DNMT3B
DOT1L
EIF2B1
EIF2B2
EIF2B4
ENOPH1
EZH2
GAMT
GNMT
GOT1
HNMT
IL4I1
KMT5A
MARS1
MAT1A
MAT2A
MAT2B
MRI1
MRM2
MSRA
MSRB2
MSRB3
MTAP
MTFMT
MTHFD1
MTHFD2L
MTHFR
MTR
MTRR
NNMT
PCMT1
PEMT
PNMT
PRMT1
PRMT2
PRMT3
PRMT5
PRMT6
PRMT7
RNMT
MSRB1
SETD7
SETDB1
SHMT1
SLC38A7
SLC43A2
SLC7A5
SMS
SMYD2
SRM
SUV39H1
SUV39H2
