# Supplementary material for: A prognostic signature based on methionine metabolism-related genes for cervical cancer: integrated transcriptomic and experimental validation
Source: PeerJ. 2026 Jul 21;14:e21538. doi: 10.7717/peerj.21538 (PMC13398394; doi:10.7717/peerj.21538)
Supplement: Supplemental Information 4 — This table provides comprehensive background information for the clinical samples, including patient age, histological category (squamous cell carcinoma or adenocarcinoma), FIGO stage (IB1-IIA1), tumor grade (G2-G3), and corresponding pathology identifiers. These samples were utilized to validate the expression trends of key methionine metabolism-related genes (MM-RGs) via qRT-PCR. [file peerj-14-21538-s004.xlsx]

## Sheet: Sheet1
Patient	Sample number	Age	Tumor tissue category	FIGO by stages	Tumor grading	Sampling date	Pathology number
A	Sample 1 (cancer tissue)	75	squamous cell carcinoma	Stage IB1	G3	2025.06.13	B2500832
	Sample 2 (adjacent to the tumor)	75	squamous cell carcinoma	Stage IB1	G3	2025.06.13	B2500832
B	Sample 1 (cancer tissue)	56	squamous cell carcinoma	Stage IB1	G2	2025.05.15	B2501055
	Sample 2 (adjacent to the tumor)	56	squamous cell carcinoma	Stage IB1	G2	2025.05.15	B2501055
C	Sample 1 (cancer tissue)	64	adenocarcinoma	Stage IB1	G2	2025.07.12	B2500963
	Sample 2 (adjacent to the tumor)	64	adenocarcinoma	Stage IB1	G2	2025.07.12	B2500963
D	Sample 1 (cancer tissue)	58	adenocarcinoma	Stage IIA1	G2	2025.07.21	B2501162
	Sample 2 (adjacent to the tumor)	58	adenocarcinoma	Stage IIA1	G2	2025.07.21	B2501162
E	Sample 1 (cancer tissue)	49	squamous cell carcinoma	Stage IIA1	G2	2025.08.11	B2501125
	Sample 2 (adjacent to the tumor)	49	squamous cell carcinoma	Stage IIA1	G2	2025.08.11	B2501125
