# Supplementary material for: A prognostic signature based on methionine metabolism-related genes for cervical cancer: integrated transcriptomic and experimental validation
Source: PeerJ. 2026 Jul 21;14:e21538. doi: 10.7717/peerj.21538 (PMC13398394; doi:10.7717/peerj.21538)
Supplement: Supplemental Information 6 — This table provides a comprehensive list of enrichment parameters, including ONTOLOGY (BP: Biological Process; CC: Cellular Component; MF: Molecular Function), Term ID and Description, Background Ratio (BgRatio), p-value, Benjamini-Hochberg adjusted p-value (p.adjust/FDR), q-value, specific gene symbols (geneID), gene count, and rich factor. Enrichment terms were considered statistically significant based on a threshold of FDR < 0.05. [file peerj-14-21538-s006.csv]

ONTOLOGY	ID	Description	GeneRatio	BgRatio	pvalue	p.adjust	qvalue	geneID	Count	richFactor
BP	GO:0006555	methionine metabolic process	9/34	16/18614	8.06396240565898e-22	5.66090160877261e-19	3.69244594364385e-19	MTHFD1/MTR/ENOPH1/SMS/ADI1/MRI1/MTAP/BHMT2/MAT1A	9	5.625
BP	GO:0000096	sulfur amino acid metabolic process	10/34	33/18614	8.60624447510931e-21	3.02079181076337e-18	1.9703770245645e-18	MTHFD1/MTR/CDO1/ENOPH1/SMS/ADI1/MRI1/MTAP/BHMT2/MAT1A	10	3.03030303030303
BP	GO:0009066	aspartate family amino acid metabolic process	10/34	47/18614	4.73598175480604e-19	1.10821973062461e-16	7.22860373101974e-17	MTHFD1/MTR/ENOPH1/SMS/GOT1/ADI1/MRI1/MTAP/BHMT2/MAT1A	10	2.12765957446809
BP	GO:0006520	amino acid metabolic process	15/34	290/18614	7.66102647386395e-19	1.34451014616312e-16	8.76985925297584e-17	MTHFD1/IL4I1/MTR/CDO1/ENOPH1/SMS/GOT1/MARS1/ADI1/SHMT1/MRI1/HNMT/MTAP/BHMT2/MAT1A	15	0.517241379310345
BP	GO:0000097	sulfur amino acid biosynthetic process	8/34	17/18614	1.22294666177764e-18	1.7170171131358e-16	1.11996167973321e-16	MTHFD1/MTR/CDO1/ENOPH1/ADI1/MRI1/MTAP/BHMT2	8	4.70588235294118
BP	GO:0009067	aspartate family amino acid biosynthetic process	8/34	21/18614	1.01860484775173e-17	1.19176767186953e-15	7.77356331178955e-16	MTHFD1/MTR/ENOPH1/GOT1/ADI1/MRI1/MTAP/BHMT2	8	3.80952380952381
BP	GO:1901605	alpha-amino acid metabolic process	13/34	206/18614	1.92996878913759e-17	1.93548298567798e-15	1.26246078687947e-15	MTHFD1/IL4I1/MTR/CDO1/ENOPH1/SMS/GOT1/ADI1/SHMT1/MRI1/MTAP/BHMT2/MAT1A	13	0.631067961165048
BP	GO:0032259	methylation	15/34	365/18614	2.42297559557245e-17	2.12616108511483e-15	1.38683471588686e-15	EZH2/SUV39H1/SUV39H2/MRM2/SMYD2/DNMT1/MTR/DNMT3B/SETD7/HNMT/MTAP/PRMT6/BHMT2/PRMT5/PEMT	15	0.410958904109589
BP	GO:0009086	methionine biosynthetic process	7/34	12/18614	2.75905311767069e-17	2.15206143178314e-15	1.40372877916579e-15	MTHFD1/MTR/ENOPH1/ADI1/MRI1/MTAP/BHMT2	7	5.83333333333333
BP	GO:1901607	alpha-amino acid biosynthetic process	9/34	70/18614	4.29384321501372e-15	3.01427793693963e-13	1.96612820897996e-13	MTHFD1/MTR/ENOPH1/GOT1/ADI1/SHMT1/MRI1/MTAP/BHMT2	9	1.28571428571429
BP	GO:0008652	amino acid biosynthetic process	9/34	78/18614	1.19243656329427e-14	7.60991334029618e-13	4.96373114864123e-13	MTHFD1/MTR/ENOPH1/GOT1/ADI1/SHMT1/MRI1/MTAP/BHMT2	9	1.15384615384615
BP	GO:0046500	S-adenosylmethionine metabolic process	6/34	15/18614	1.15264269868095e-13	6.74295978728356e-12	4.39824187654573e-12	ENOPH1/MRI1/AHCY/BHMT2/AHCYL2/MAT1A	6	4
BP	GO:0006790	sulfur compound metabolic process	12/34	319/18614	2.04386856517849e-13	1.10368902519638e-11	7.19905122147888e-12	MTHFD1/MTR/CDO1/ENOPH1/SMS/ADI1/MRI1/AHCY/MTAP/BHMT2/AHCYL2/MAT1A	12	0.376175548589342
BP	GO:0044272	sulfur compound biosynthetic process	9/34	155/18614	6.68848951559171e-12	3.35379974281813e-10	2.18758867615218e-10	MTHFD1/MTR/CDO1/ENOPH1/ADI1/MRI1/MTAP/BHMT2/MAT1A	9	0.580645161290323
BP	GO:0043414	macromolecule methylation	10/34	320/18614	1.78325275146039e-10	8.34562287683462e-09	5.44361366235277e-09	EZH2/SUV39H1/SUV39H2/MRM2/SMYD2/DNMT1/DNMT3B/SETD7/PRMT6/PRMT5	10	0.3125
BP	GO:0046394	carboxylic acid biosynthetic process	10/34	328/18614	2.26904602944873e-10	9.95543945420631e-09	6.49365146585657e-09	MTHFD1/MTR/CDO1/ENOPH1/GOT1/ADI1/SHMT1/MRI1/MTAP/BHMT2	10	0.304878048780488
BP	GO:0016053	organic acid biosynthetic process	10/34	331/18614	2.479632152686e-10	1.02394221834445e-08	6.67888536481987e-09	MTHFD1/MTR/CDO1/ENOPH1/GOT1/ADI1/SHMT1/MRI1/MTAP/BHMT2	10	0.302114803625378
BP	GO:0006730	one-carbon metabolic process	5/34	24/18614	6.19964161149304e-10	2.41786022848228e-08	1.57710181344998e-08	MTHFD1/SHMT1/AHCY/AHCYL2/MAT1A	5	2.08333333333333
BP	GO:0043094	cellular metabolic compound salvage	5/34	30/18614	2.06244845499275e-09	7.62020429160479e-08	4.97044364499637e-08	ENOPH1/ADI1/MRI1/MTAP/BHMT2	5	1.66666666666667
BP	GO:0016571	histone methylation	7/34	133/18614	3.71505543655025e-09	1.30398445822914e-07	8.50552165736504e-08	EZH2/SUV39H1/SUV39H2/SMYD2/SETD7/PRMT6/PRMT5	7	0.526315789473684
BP	GO:0006479	protein methylation	7/34	182/18614	3.27609259845822e-08	1.04537136550803e-06	6.81866162836997e-07	EZH2/SUV39H1/SUV39H2/SMYD2/SETD7/PRMT6/PRMT5	7	0.384615384615385
BP	GO:0008213	protein alkylation	7/34	182/18614	3.27609259845822e-08	1.04537136550803e-06	6.81866162836997e-07	EZH2/SUV39H1/SUV39H2/SMYD2/SETD7/PRMT6/PRMT5	7	0.384615384615385
BP	GO:0009063	amino acid catabolic process	6/34	113/18614	5.12659342688446e-08	1.56472547203169e-06	1.02062615134771e-06	IL4I1/CDO1/GOT1/SHMT1/HNMT/MAT1A	6	0.530973451327434
BP	GO:1901606	alpha-amino acid catabolic process	5/34	93/18614	6.93013249609205e-07	2.02706375510693e-05	1.32219633149125e-05	IL4I1/CDO1/GOT1/SHMT1/MAT1A	5	0.537634408602151
BP	GO:0034968	histone lysine methylation	5/34	104/18614	1.20886051691095e-06	3.39448033148595e-05	2.214123473079e-05	EZH2/SUV39H1/SUV39H2/SMYD2/SETD7	5	0.480769230769231
BP	GO:0000101	sulfur amino acid transport	3/34	13/18614	1.57264922008187e-06	4.24615289422104e-05	2.76964538759357e-05	SLC7A5/SLC38A7/SLC43A2	3	2.30769230769231
BP	GO:0015803	branched-chain amino acid transport	3/34	15/18614	2.49569734905578e-06	6.48881310754504e-05	4.23246918845718e-05	SLC7A5/SLC38A7/SLC43A2	3	2
BP	GO:0018022	peptidyl-lysine methylation	5/34	123/18614	2.77096003123967e-06	6.9471926497509e-05	4.53145719394458e-05	EZH2/SUV39H1/SUV39H2/SMYD2/SETD7	5	0.40650406504065
BP	GO:0016054	organic acid catabolic process	6/34	250/18614	5.42385165018453e-06	0.000126918128614318	8.27851041343955e-05	IL4I1/CDO1/GOT1/SHMT1/HNMT/MAT1A	6	0.24
BP	GO:0046395	carboxylic acid catabolic process	6/34	250/18614	5.42385165018453e-06	0.000126918128614318	8.27851041343955e-05	IL4I1/CDO1/GOT1/SHMT1/HNMT/MAT1A	6	0.24
BP	GO:0006305	DNA alkylation	4/34	70/18614	7.8095804359434e-06	0.000171322670813508	0.000111748930580111	EZH2/DNMT1/DNMT3B/PRMT5	4	0.571428571428571
BP	GO:0006306	DNA methylation	4/34	70/18614	7.8095804359434e-06	0.000171322670813508	0.000111748930580111	EZH2/DNMT1/DNMT3B/PRMT5	4	0.571428571428571
BP	GO:0018027	peptidyl-lysine dimethylation	3/34	24/18614	1.09776210737133e-05	0.000233523939204446	0.000152321057960615	SUV39H2/SMYD2/SETD7	3	1.25
BP	GO:0016570	histone modification	7/34	475/18614	1.99567461094056e-05	0.000412048110847139	0.000268767323764441	EZH2/SUV39H1/SUV39H2/SMYD2/SETD7/PRMT6/PRMT5	7	0.147368421052632
BP	GO:0097421	liver regeneration	3/34	30/18614	2.1855944079305e-05	0.000438367792676347	0.00028593490750369	EZH2/SLC7A5/PRMT5	3	1
BP	GO:0042558	pteridine-containing compound metabolic process	3/34	32/18614	2.66342617378852e-05	0.000519368103888761	0.000338769118595908	MTHFD1/MTR/SHMT1	3	0.9375
BP	GO:0006576	biogenic amine metabolic process	4/34	97/18614	2.85017356822709e-05	0.000540762660782544	0.000352724182696666	IL4I1/SMS/HNMT/SRM	4	0.412371134020619
BP	GO:0070828	heterochromatin organization	4/34	105/18614	3.89186523053723e-05	0.00071897089258872	0.00046896436988468	EZH2/SUV39H1/DNMT1/SETD7	4	0.380952380952381
BP	GO:0009069	serine family amino acid metabolic process	3/34	40/18614	5.25265204253163e-05	0.000945477367655694	0.000616708134548249	MTHFD1/CDO1/SHMT1	3	0.75
BP	GO:0009308	amine metabolic process	4/34	117/18614	5.94328264490987e-05	0.00104304610418168	0.000680349460667314	IL4I1/SMS/HNMT/SRM	4	0.341880341880342
BP	GO:0044282	small molecule catabolic process	6/34	388/18614	6.47499505829744e-05	0.00109643883042392	0.000715176025242771	IL4I1/CDO1/GOT1/SHMT1/HNMT/MAT1A	6	0.154639175257732
BP	GO:0006304	DNA modification	4/34	120/18614	6.55989043843369e-05	0.00109643883042392	0.000715176025242771	EZH2/DNMT1/DNMT3B/PRMT5	4	0.333333333333333
BP	GO:0006575	cellular modified amino acid metabolic process	4/34	124/18614	7.45304064600391e-05	0.00119613016684655	0.000780201863215251	MTHFD1/CDO1/SHMT1/BHMT2	4	0.32258064516129
BP	GO:0140718	facultative heterochromatin formation	3/34	45/18614	7.49711215687298e-05	0.00119613016684655	0.000780201863215251	EZH2/SUV39H1/DNMT1	3	0.666666666666667
BP	GO:0072348	sulfur compound transport	3/34	55/18614	0.000136890793998739	0.00211184461529269	0.00137749648770778	SLC7A5/SLC38A7/SLC43A2	3	0.545454545454545
BP	GO:0000098	sulfur amino acid catabolic process	2/34	10/18614	0.000144399631814885	0.00211184461529269	0.00137749648770778	CDO1/MAT1A	2	2
BP	GO:0006547	histidine metabolic process	2/34	10/18614	0.000144399631814885	0.00211184461529269	0.00137749648770778	MTHFD1/HNMT	2	2
BP	GO:0015820	leucine transport	2/34	10/18614	0.000144399631814885	0.00211184461529269	0.00137749648770778	SLC7A5/SLC43A2	2	2
BP	GO:0015804	neutral amino acid transport	3/34	58/18614	0.000160401237951882	0.00229799324575961	0.00149891597226785	SLC7A5/SLC38A7/SLC43A2	3	0.517241379310345
BP	GO:0018026	peptidyl-lysine monomethylation	2/34	11/18614	0.000176286312662423	0.00247505982978042	0.00161441149490851	SMYD2/SETD7	2	1.81818181818182
BP	GO:0031100	animal organ regeneration	3/34	66/18614	0.000235516622356923	0.00324181703714823	0.00211454552580519	EZH2/SLC7A5/PRMT5	3	0.454545454545455
BP	GO:0006534	cysteine metabolic process	2/34	13/18614	0.000249433813443414	0.00330382145353352	0.00215498925219236	MTHFD1/CDO1	2	1.53846153846154
BP	GO:0015801	aromatic amino acid transport	2/34	13/18614	0.000249433813443414	0.00330382145353352	0.00215498925219236	SLC7A5/SLC38A7	2	1.53846153846154
BP	GO:0006596	polyamine biosynthetic process	2/34	14/18614	0.000290672939999899	0.00364379292642731	0.00237674302443527	SMS/SRM	2	1.42857142857143
BP	GO:0042754	negative regulation of circadian rhythm	2/34	14/18614	0.000290672939999899	0.00364379292642731	0.00237674302443527	SUV39H1/SUV39H2	2	1.42857142857143
BP	GO:0043650	dicarboxylic acid biosynthetic process	2/34	14/18614	0.000290672939999899	0.00364379292642731	0.00237674302443527	MTHFD1/GOT1	2	1.42857142857143
BP	GO:0009071	serine family amino acid catabolic process	2/34	15/18614	0.000335007900407721	0.00398602620485119	0.00259997210842745	CDO1/SHMT1	2	1.33333333333333
BP	GO:0034392	negative regulation of smooth muscle cell apoptotic process	2/34	15/18614	0.000335007900407721	0.00398602620485119	0.00259997210842745	DNMT1/SLC7A5	2	1.33333333333333
BP	GO:0046653	tetrahydrofolate metabolic process	2/34	15/18614	0.000335007900407721	0.00398602620485119	0.00259997210842745	MTHFD1/SHMT1	2	1.33333333333333
BP	GO:0031099	regeneration	4/34	190/18614	0.000383838559123555	0.0044909111417456	0.00292929426699555	EZH2/MTR/SLC7A5/PRMT5	4	0.210526315789474
BP	GO:1902475	L-alpha-amino acid transmembrane transport	3/34	79/18614	0.000400460340383374	0.00460857637621522	0.0030060439700909	SLC7A5/SLC38A7/SLC43A2	3	0.379746835443038
BP	GO:0009068	aspartate family amino acid catabolic process	2/34	17/18614	0.000432922234678736	0.00467556013453034	0.00304973558032793	GOT1/MAT1A	2	1.17647058823529
BP	GO:0018216	peptidyl-arginine methylation	2/34	17/18614	0.000432922234678736	0.00467556013453034	0.00304973558032793	PRMT6/PRMT5	2	1.17647058823529
BP	GO:1905288	vascular associated smooth muscle cell apoptotic process	2/34	17/18614	0.000432922234678736	0.00467556013453034	0.00304973558032793	DNMT1/SLC7A5	2	1.17647058823529
BP	GO:1905459	regulation of vascular associated smooth muscle cell apoptotic process	2/34	17/18614	0.000432922234678736	0.00467556013453034	0.00304973558032793	DNMT1/SLC7A5	2	1.17647058823529
BP	GO:0006595	polyamine metabolic process	2/34	18/18614	0.00048648013207126	0.00502219195167683	0.0032758337066718	SMS/SRM	2	1.11111111111111
BP	GO:0010958	regulation of amino acid import across plasma membrane	2/34	18/18614	0.00048648013207126	0.00502219195167683	0.0032758337066718	SLC7A5/SLC43A2	2	1.11111111111111
BP	GO:1903789	regulation of amino acid transmembrane transport	2/34	18/18614	0.00048648013207126	0.00502219195167683	0.0032758337066718	SLC7A5/SLC43A2	2	1.11111111111111
BP	GO:0015807	L-amino acid transport	3/34	86/18614	0.000513755084817403	0.00522689955857706	0.00340935868643128	SLC7A5/SLC38A7/SLC43A2	3	0.348837209302326
BP	GO:0007623	circadian rhythm	4/34	207/18614	0.000530455334850781	0.00531970921521783	0.00346989579939985	EZH2/SUV39H1/SUV39H2/PRMT5	4	0.193236714975845
BP	GO:0032328	alanine transport	2/34	19/18614	0.000543090910257293	0.00535379347632074	0.00349212799849981	SLC7A5/SLC38A7	2	1.05263157894737
BP	GO:0018205	peptidyl-lysine modification	5/34	374/18614	0.000549107023212383	0.00535379347632074	0.00349212799849981	EZH2/SUV39H1/SUV39H2/SMYD2/SETD7	5	0.133689839572193
BP	GO:0018195	peptidyl-arginine modification	2/34	20/18614	0.000602743898318238	0.00579624954273155	0.00378072957128239	PRMT6/PRMT5	2	1
BP	GO:0009070	serine family amino acid biosynthetic process	2/34	21/18614	0.00066542845215775	0.00631257801911812	0.00411751602686517	MTHFD1/SHMT1	2	0.952380952380952
BP	GO:0043648	dicarboxylic acid metabolic process	3/34	95/18614	0.000687109225838099	0.0064313423538446	0.00419498264195892	MTHFD1/GOT1/SHMT1	3	0.315789473684211
BP	GO:0031507	heterochromatin formation	3/34	96/18614	0.000708391405382349	0.00654329956024222	0.0042680091598521	EZH2/SUV39H1/DNMT1	3	0.3125
BP	GO:0051567	histone H3-K9 methylation	2/34	22/18614	0.000731133954443876	0.00666566280544936	0.00434782324242086	SUV39H2/SETD7	2	0.909090909090909
BP	GO:0006338	chromatin remodeling	5/34	402/18614	0.000761037466654964	0.00684933719989468	0.00446762885283279	EZH2/SUV39H1/SUV39H2/DNMT1/SETD7	5	0.124378109452736
BP	GO:0003333	amino acid transmembrane transport	3/34	103/18614	0.000869209699914717	0.00772386340936875	0.00503805755446905	SLC7A5/SLC38A7/SLC43A2	3	0.29126213592233
BP	GO:1901796	regulation of signal transduction by p53 class mediator	3/34	106/18614	0.000944653636795302	0.00820100995061112	0.00534928674241391	SMYD2/PRMT6/PRMT5	3	0.283018867924528
BP	GO:0006760	folic acid-containing compound metabolic process	2/34	25/18614	0.000946270378916667	0.00820100995061112	0.00534928674241391	MTHFD1/SHMT1	2	0.8
BP	GO:0014013	regulation of gliogenesis	3/34	108/18614	0.000997186716889011	0.00853689116165958	0.00556837255258947	EZH2/SLC7A5/PRMT5	3	0.277777777777778
BP	GO:0045814	negative regulation of gene expression	epigenetic	3/34	109/18614	0.00102413367871646	0.00866194990914402	0.00564994483502421	EZH2/SUV39H1/DNMT1	3	0.275229357798165
BP	GO:0042752	regulation of circadian rhythm	3/34	116/18614	0.00122574657740344	0.0102437392540145	0.00668170126780072	EZH2/SUV39H1/SUV39H2	3	0.258620689655172
BP	GO:0061647	histone H3-K9 modification	2/34	29/18614	0.00127477276496853	0.0105281233059754	0.00686719693822056	SUV39H2/SETD7	2	0.689655172413793
BP	GO:0043200	response to amino acid	3/34	120/18614	0.00135141665122988	0.0110313312693416	0.00719542525440634	DNMT1/SLC7A5/CDO1	3	0.25
BP	GO:0034390	smooth muscle cell apoptotic process	2/34	32/18614	0.00155202435013024	0.0123809215203571	0.0080757247883571	DNMT1/SLC7A5	2	0.625
BP	GO:0034391	regulation of smooth muscle cell apoptotic process	2/34	32/18614	0.00155202435013024	0.0123809215203571	0.0080757247883571	DNMT1/SLC7A5	2	0.625
BP	GO:0001101	response to acid chemical	3/34	136/18614	0.00193426781494362	0.0152568090571958	0.00995158485512094	DNMT1/SLC7A5/CDO1	3	0.220588235294118
BP	GO:0044273	sulfur compound catabolic process	2/34	37/18614	0.00207209174733154	0.016162315629186	0.0105422211706341	CDO1/MAT1A	2	0.540540540540541
BP	GO:0031056	regulation of histone modification	3/34	141/18614	0.00214388949078196	0.0165116487246286	0.0107700812643776	SUV39H1/SETD7/PRMT6	3	0.212765957446809
BP	GO:0048511	rhythmic process	4/34	303/18614	0.00217232674112607	0.0165116487246286	0.0107700812643776	EZH2/SUV39H1/SUV39H2/PRMT5	4	0.132013201320132
BP	GO:0001889	liver development	3/34	142/18614	0.00218744064300635	0.0165116487246286	0.0107700812643776	EZH2/SLC7A5/PRMT5	3	0.211267605633803
BP	GO:0042401	biogenic amine biosynthetic process	2/34	39/18614	0.0023001729156718	0.0171538648763352	0.0111889806885677	SMS/SRM	2	0.512820512820513
BP	GO:0061008	hepaticobiliary system development	3/34	145/18614	0.00232139197044422	0.0171538648763352	0.0111889806885677	EZH2/SLC7A5/PRMT5	3	0.206896551724138
BP	GO:0006865	amino acid transport	3/34	147/18614	0.00241346518121767	0.017324142920888	0.0113000482389958	SLC7A5/SLC38A7/SLC43A2	3	0.204081632653061
BP	GO:0009309	amine biosynthetic process	2/34	40/18614	0.00241847009436899	0.017324142920888	0.0113000482389958	SMS/SRM	2	0.5
BP	GO:0031063	regulation of histone deacetylation	2/34	40/18614	0.00241847009436899	0.017324142920888	0.0113000482389958	SUV39H1/PRMT6	2	0.5
BP	GO:0051955	regulation of amino acid transport	2/34	44/18614	0.00291980027932253	0.020704038344287	0.0135046583892111	SLC7A5/SLC43A2	2	0.454545454545455
BP	GO:1905039	carboxylic acid transmembrane transport	3/34	160/18614	0.00306736401137366	0.0215328953598431	0.0140452983678689	SLC7A5/SLC38A7/SLC43A2	3	0.1875
BP	GO:1903825	organic acid transmembrane transport	3/34	161/18614	0.00312172699145539	0.0216975480000167	0.0141526966261917	SLC7A5/SLC38A7/SLC43A2	3	0.186335403726708
BP	GO:0042149	cellular response to glucose starvation	2/34	49/18614	0.00360902904855261	0.0248386116870974	0.0162015235925736	SUV39H1/SLC7A5	2	0.408163265306122
BP	GO:0072331	signal transduction by p53 class mediator	3/34	173/18614	0.00382080013395251	0.0260407931459676	0.016985672542354	SMYD2/PRMT6/PRMT5	3	0.173410404624277
BP	GO:0010656	negative regulation of muscle cell apoptotic process	2/34	52/18614	0.00405545736804197	0.0271136292606234	0.0176854531839424	DNMT1/SLC7A5	2	0.384615384615385
BP	GO:0089718	amino acid import across plasma membrane	2/34	52/18614	0.00405545736804197	0.0271136292606234	0.0176854531839424	SLC7A5/SLC43A2	2	0.384615384615385
BP	GO:0040029	epigenetic regulation of gene expression	3/34	188/18614	0.00481965415351558	0.0318423927657335	0.020769891817505	EZH2/SUV39H1/DNMT1	3	0.159574468085106
BP	GO:0031060	regulation of histone methylation	2/34	57/18614	0.00485347012241238	0.0318423927657335	0.020769891817505	SUV39H1/SETD7	2	0.350877192982456
BP	GO:0006767	water-soluble vitamin metabolic process	2/34	58/18614	0.00502107972542882	0.032337596029826	0.0210928988948482	MTR/SHMT1	2	0.344827586206897
BP	GO:0090311	regulation of protein deacetylation	2/34	58/18614	0.00502107972542882	0.032337596029826	0.0210928988948482	SUV39H1/PRMT6	2	0.344827586206897
BP	GO:0051289	protein homotetramerization	2/34	59/18614	0.00519133573247439	0.0331301607654275	0.0216098664461853	SHMT1/MAT1A	2	0.338983050847458
BP	GO:0014015	positive regulation of gliogenesis	2/34	69/18614	0.00703733890446967	0.0445064136120515	0.0290302742858635	SLC7A5/PRMT5	2	0.289855072463768
BP	GO:0051148	negative regulation of muscle cell differentiation	2/34	70/18614	0.00723607436459894	0.0453546803923969	0.0295835747048923	EZH2/DNMT1	2	0.285714285714286
CC	GO:0005677	chromatin silencing complex	2/34	13/19518	0.000226995217098894	0.00844920624436218	0.00652219429389361	EZH2/SUV39H1	2	1.53846153846154
CC	GO:0000792	heterochromatin	3/34	81/19518	0.000375520277527208	0.00844920624436218	0.00652219429389361	EZH2/SUV39H1/DNMT1	3	0.37037037037037
CC	GO:0000775	chromosome	centromeric region	4/34	249/19518	0.000887546801861577	0.0133132020279236	0.0102768577057656	EZH2/SUV39H1/SUV39H2/DNMT1	4	0.160642570281124
CC	GO:0005721	pericentric heterochromatin	2/34	30/19518	0.00124265797748498	0.013979902246706	0.0107915034886853	EZH2/DNMT1	2	0.666666666666667
CC	GO:0098687	chromosomal region	4/34	390/19518	0.00453308945777932	0.036703485390413	0.0283325150382135	EZH2/SUV39H1/SUV39H2/DNMT1	4	0.102564102564103
CC	GO:0035097	histone methyltransferase complex	2/34	60/19518	0.00489379805205507	0.036703485390413	0.0283325150382135	EZH2/PRMT5	2	0.333333333333333
MF	GO:0016741	transferase activity	transferring one-carbon groups	15/34	221/18369	1.50437727786856e-20	1.94064668845044e-18	9.02626366721134e-19	EZH2/SUV39H1/SUV39H2/MRM2/SMYD2/DNMT1/MTR/DNMT3B/SETD7/SHMT1/HNMT/PRMT6/BHMT2/PRMT5/PEMT	15	0.678733031674208
MF	GO:0008168	methyltransferase activity	14/34	208/18369	4.17932111133376e-19	2.69566211681028e-17	1.25379633340013e-17	EZH2/SUV39H1/SUV39H2/MRM2/SMYD2/DNMT1/MTR/DNMT3B/SETD7/HNMT/PRMT6/BHMT2/PRMT5/PEMT	14	0.673076923076923
MF	GO:0008757	S-adenosylmethionine-dependent methyltransferase activity	12/34	162/18369	6.79447208444053e-17	2.92162299630943e-15	1.35889441688811e-15	EZH2/SUV39H1/SUV39H2/MRM2/SMYD2/DNMT1/DNMT3B/SETD7/HNMT/PRMT6/PRMT5/PEMT	12	0.740740740740741
MF	GO:0008170	N-methyltransferase activity	9/34	99/18369	1.2413570983807e-13	4.00337664227774e-12	1.86203564757104e-12	EZH2/SUV39H1/SUV39H2/SMYD2/SETD7/HNMT/PRMT6/PRMT5/PEMT	9	0.909090909090909
MF	GO:0042054	histone methyltransferase activity	7/34	65/18369	2.48514871141713e-11	6.41168367545619e-10	2.98217845370055e-10	EZH2/SUV39H1/SUV39H2/SMYD2/SETD7/PRMT6/PRMT5	7	1.07692307692308
MF	GO:0140938	histone H3 methyltransferase activity	6/34	40/18369	9.26180064249649e-11	1.99128713813675e-09	9.26180064249649e-10	EZH2/SUV39H1/SUV39H2/SMYD2/SETD7/PRMT6	6	1.5
MF	GO:0008276	protein methyltransferase activity	7/34	92/18369	3.02015639477578e-10	5.56571678465822e-09	2.58870548123638e-09	EZH2/SUV39H1/SUV39H2/SMYD2/SETD7/PRMT6/PRMT5	7	0.760869565217391
MF	GO:0018024	histone lysine N-methyltransferase activity	5/34	50/18369	3.18989186511751e-08	5.14370063250199e-07	2.39241889883813e-07	EZH2/SUV39H1/SUV39H2/SMYD2/SETD7	5	1
MF	GO:0016279	protein-lysine N-methyltransferase activity	5/34	60/18369	8.11494613337178e-08	1.13879352460448e-06	5.29671406792783e-07	EZH2/SUV39H1/SUV39H2/SMYD2/SETD7	5	0.833333333333333
MF	GO:0016278	lysine N-methyltransferase activity	5/34	61/18369	8.82785677987972e-08	1.13879352460448e-06	5.29671406792783e-07	EZH2/SUV39H1/SUV39H2/SMYD2/SETD7	5	0.819672131147541
MF	GO:0015173	aromatic amino acid transmembrane transporter activity	3/34	11/18369	9.46325922525757e-07	1.01730036671519e-05	4.73162961262879e-06	SLC7A5/SLC38A7/SLC43A2	3	2.72727272727273
MF	GO:0015658	branched-chain amino acid transmembrane transporter activity	3/34	11/18369	9.46325922525757e-07	1.01730036671519e-05	4.73162961262879e-06	SLC7A5/SLC38A7/SLC43A2	3	2.72727272727273
MF	GO:0015175	neutral L-amino acid transmembrane transporter activity	3/34	46/18369	8.32901983477708e-05	0.000826495045143264	0.000384416300066634	SLC7A5/SLC38A7/SLC43A2	3	0.652173913043478
MF	GO:0008172	S-methyltransferase activity	2/34	10/18369	0.000148259197201509	0.00136610260278533	0.000635396559435039	MTR/BHMT2	2	2
MF	GO:0016765	transferase activity	transferring alkyl or aryl (other than methyl) groups	3/34	61/18369	0.000193762298789889	0.00147292495178825	0.000685081372924769	SMS/MAT1A/SRM	3	0.491803278688525
MF	GO:0000099	sulfur amino acid transmembrane transporter activity	2/34	12/18369	0.00021694243475951	0.00147292495178825	0.000685081372924769	SLC38A7/SLC43A2	2	1.66666666666667
MF	GO:0016273	arginine N-methyltransferase activity	2/34	12/18369	0.00021694243475951	0.00147292495178825	0.000685081372924769	PRMT6/PRMT5	2	1.66666666666667
MF	GO:0016274	protein-arginine N-methyltransferase activity	2/34	12/18369	0.00021694243475951	0.00147292495178825	0.000685081372924769	PRMT6/PRMT5	2	1.66666666666667
MF	GO:0046974	histone H3K9 methyltransferase activity	2/34	12/18369	0.00021694243475951	0.00147292495178825	0.000685081372924769	SUV39H1/SUV39H2	2	1.66666666666667
MF	GO:0015179	L-amino acid transmembrane transporter activity	3/34	65/18369	0.00023397801002839	0.00150161296098867	0.000698424633017988	SLC7A5/SLC38A7/SLC43A2	3	0.461538461538462
MF	GO:0002039	p53 binding	3/34	67/18369	0.000255962233792882	0.00150161296098867	0.000698424633017988	SMYD2/SETD7/PRMT5	3	0.447761194029851
MF	GO:0140939	histone H4 methyltransferase activity	2/34	13/18369	0.000256089032106596	0.00150161296098867	0.000698424633017988	PRMT6/PRMT5	2	1.53846153846154
MF	GO:0015171	amino acid transmembrane transporter activity	3/34	83/18369	0.000481110998316042	0.00269840516446824	0.00125507216952011	SLC7A5/SLC38A7/SLC43A2	3	0.36144578313253
MF	GO:0042800	histone H3K4 methyltransferase activity	2/34	19/18369	0.000557530219279545	0.00299672492862756	0.00139382554819886	SMYD2/SETD7	2	1.05263157894737
MF	GO:0016702	oxidoreductase activity	acting on single donors with incorporation of molecular oxygen	incorporation of two atoms of oxygen	2/34	24/18369	0.000894669817691229	0.00461649625928674	0.00214720756245895	CDO1/ADI1	2	0.833333333333333
MF	GO:0016701	oxidoreductase activity	acting on single donors with incorporation of molecular oxygen	2/34	25/18369	0.000971340282360595	0.00481934217017372	0.00224155449775522	CDO1/ADI1	2	0.8
MF	GO:0016645	oxidoreductase activity	acting on the CH-NH group of donors	2/34	28/18369	0.00121963979881077	0.00582716792765148	0.00271031066402394	MTHFD1/IL4I1	2	0.714285714285714
MF	GO:0008327	methyl-CpG binding	2/34	31/18369	0.00149514345960788	0.0068883395103363	0.00320387884201689	DNMT1/PRMT5	2	0.645161290322581
MF	GO:0019842	vitamin binding	3/34	150/18369	0.0026529475493114	0.0118010425469369	0.0054888569985753	MTR/GOT1/SHMT1	3	0.2
MF	GO:0046943	carboxylic acid transmembrane transporter activity	3/34	162/18369	0.00329680246847145	0.0139586136149349	0.0064923784255511	SLC7A5/SLC38A7/SLC43A2	3	0.185185185185185
MF	GO:0005342	organic acid transmembrane transporter activity	3/34	163/18369	0.00335439551986807	0.0139586136149349	0.0064923784255511	SLC7A5/SLC38A7/SLC43A2	3	0.184049079754601
MF	GO:0016860	intramolecular oxidoreductase activity	2/34	48/18369	0.00355624924923653	0.0143361297859847	0.00666796734231849	ENOPH1/MRI1	2	0.416666666666667
MF	GO:0016667	oxidoreductase activity	acting on a sulfur group of donors	2/34	54/18369	0.00448032923307821	0.0175140142747603	0.00814605315105129	MSRB3/MSRB1	2	0.37037037037037
MF	GO:0030170	pyridoxal phosphate binding	2/34	56/18369	0.00481046638724023	0.0178436923107866	0.00829939177245888	GOT1/SHMT1	2	0.357142857142857
MF	GO:0070279	vitamin B6 binding	2/34	57/18369	0.00497963506347533	0.0178436923107866	0.00829939177245888	GOT1/SHMT1	2	0.350877192982456
MF	GO:1901682	sulfur compound transmembrane transporter activity	2/34	57/18369	0.00497963506347533	0.0178436923107866	0.00829939177245888	SLC38A7/SLC43A2	2	0.350877192982456
MF	GO:0003714	transcription corepressor activity	3/34	190/18369	0.00514895843609335	0.01795177400692	0.00834966232880002	EZH2/DNMT3B/PRMT5	3	0.157894736842105
MF	GO:1990841	promoter-specific chromatin binding	2/34	63/18369	0.00605141601601827	0.0205429648964831	0.00955486739371306	EZH2/DNMT1	2	0.317460317460317
MF	GO:0008514	organic anion transmembrane transporter activity	3/34	230/18369	0.00871050901465569	0.0288116836638611	0.0134007830994703	SLC7A5/SLC38A7/SLC43A2	3	0.130434782608696
MF	GO:0051213	dioxygenase activity	2/34	91/18369	0.0122853838383273	0.0396203628786054	0.0184280757574909	CDO1/ADI1	2	0.21978021978022
