# Supplementary material for: A prognostic signature based on methionine metabolism-related genes for cervical cancer: integrated transcriptomic and experimental validation
Source: PeerJ. 2026 Jul 21;14:e21538. doi: 10.7717/peerj.21538 (PMC13398394; doi:10.7717/peerj.21538)
Supplement: Supplemental Information 7 — This table summarizes the results of the oncoPredict analysis, identifying 57 drugs with significantly different predicted IC50 values (p < 0.05) between high-risk and low-risk CC patients. The table includes drug names (or database identifiers) and their corresponding p-values. These agents are suggested as potential therapeutic options for high-risk individuals based on computational predictions. [file peerj-14-21538-s007.csv]

	Drug	P
Cediranib_1922	Cediranib_1922	1.44099676627218e-07
Tozasertib_1096	Tozasertib_1096	4.14621930644972e-06
UMI-77_1939	UMI-77_1939	4.46940725080151e-05
BI-2536_1086	BI-2536_1086	6.12004346203529e-05
Daporinad_1248	Daporinad_1248	9.18887468271824e-05
RO-3306_1052	RO-3306_1052	0.000224112339978203
Ipatasertib_1924	Ipatasertib_1924	0.000248904841395971
Alpelisib_1560	Alpelisib_1560	0.000541758379574626
PD173074_1049	PD173074_1049	0.000668184252734907
JQ1_2172	JQ1_2172	0.000676415102160718
Sepantronium bromide_1941	Sepantronium bromide_1941	0.000893806217910401
AZD4547_1786	AZD4547_1786	0.000948930475008917
MIM1_1996	MIM1_1996	0.000960326476366312
Gallibiscoquinazole_1830	Gallibiscoquinazole_1830	0.00121660926520719
Entinostat_1593	Entinostat_1593	0.00164429324583414
ERK_6604_1714	ERK_6604_1714	0.00320761137346964
Mitoxantrone_1810	Mitoxantrone_1810	0.00437133791943426
Topotecan_1808	Topotecan_1808	0.00490473750368783
BDP-00009066_1866	BDP-00009066_1866	0.00538420640236786
Telomerase Inhibitor IX_1930	Telomerase Inhibitor IX_1930	0.00572695447786311
AZD2014_1441	AZD2014_1441	0.00602747568523525
Selumetinib_1736	Selumetinib_1736	0.00608925794818907
ERK_2440_1713	ERK_2440_1713	0.00621453649719126
Erlotinib_1168	Erlotinib_1168	0.00640680807266187
Fulvestrant_1200	Fulvestrant_1200	0.00783127960800264
Osimertinib_1919	Osimertinib_1919	0.00798828478254734
AT13148_2170	AT13148_2170	0.00798828478254734
Rapamycin_1084	Rapamycin_1084	0.00839319807771103
Pyridostatin_2044	Pyridostatin_2044	0.00890325948868206
Trametinib_1372	Trametinib_1372	0.0101044413682149
VX-11e_2096	VX-11e_2096	0.0112313666704753
PD0325901_1060	PD0325901_1060	0.011339150668536
VE-822_1613	VE-822_1613	0.0138249152301962
Afuresertib_1912	Afuresertib_1912	0.0140850662224849
GSK1904529A_1093	GSK1904529A_1093	0.0150299336511005
Dabrafenib_1373	Dabrafenib_1373	0.0177203877101484
MK-1775_1179	MK-1775_1179	0.0188755415533159
AZD5363_1916	AZD5363_1916	0.0195647695365845
BPD-00008900_1998	BPD-00008900_1998	0.0211963997417959
I-BRD9_1928	I-BRD9_1928	0.0215746782190301
GDC0810_1925	GDC0810_1925	0.0248182341801806
P22077_1933	P22077_1933	0.0252519771250129
Taselisib_1561	Taselisib_1561	0.0256922657104601
SB505124_1194	SB505124_1194	0.0282344049697958
Ulixertinib_2047	Ulixertinib_2047	0.0292111174241742
Axitinib_1021	Axitinib_1021	0.0297102824997871
Obatoclax Mesylate_1068	Obatoclax Mesylate_1068	0.0302167648440375
Oxaliplatin_1806	Oxaliplatin_1806	0.0302167648440375
Irinotecan_1088	Irinotecan_1088	0.0312520188428985
BMS-345541_1249	BMS-345541_1249	0.0336931291697023
Dactinomycin_1911	Dactinomycin_1911	0.0375059915214724
WEHI-539_1997	WEHI-539_1997	0.0400302701801994
Sinularin_1838	Sinularin_1838	0.0406833985229938
Alisertib_1051	Alisertib_1051	0.043386958643504
JAK1_8709_1718	JAK1_8709_1718	0.043386958643504
Nutlin-3a (-)_1047	Nutlin-3a (-)_1047	0.0447946973257388
Foretinib_2040	Foretinib_2040	0.046978417754607
