# Supplementary material for: A prognostic signature based on methionine metabolism-related genes for cervical cancer: integrated transcriptomic and experimental validation
Source: PeerJ. 2026 Jul 21;14:e21538. doi: 10.7717/peerj.21538 (PMC13398394; doi:10.7717/peerj.21538)
Supplement: Supplemental Information 10 [file peerj-14-21538-s010.xlsx]

## Sheet: 1. Overall Plan for PCR Detecti
Serial Number	Group	Sample Number	Sample Information		Target Gene(s)
1	Control	Control 1	Adjacent normal tissue		MTHFD1
2	Control	Control 2	Adjacent normal tissue		SMYD2
3	Control	Control 3	Adjacent normal tissue		MSRB3
4	Control	Control 4	Adjacent normal tissue		MTR
5	Control	Control 5	Adjacent normal tissue		ENOPH1
6	CC	CC1	Cancer tissue
7	CC	CC2	Cancer tissue
8	CC	CC3	Cancer tissue
9	CC	CC4	Cancer tissue
10	CC	CC5	Cancer tissue
Plate 1
	1	2	3	4	5	6	7	8	9	10	11	12
A	MTHFD1+ 1	MTHFD1+ 1	MTHFD1+ 1	MTHFD1+ 2	MTHFD1+ 2	MTHFD1+ 2	MTHFD1+ 3	MTHFD1+ 3	MTHFD1+ 3	MTHFD1+ 4	MTHFD1+ 4	MTHFD1+ 4
B	SMYD2 + 1	SMYD2 + 1	SMYD2 + 1	SMYD2 + 2	SMYD2 + 2	SMYD2 + 2	SMYD2 + 3	SMYD2 + 3	SMYD2 + 3	SMYD2 + 4	SMYD2 + 4	SMYD2 + 4
C	MSRB3+ 1	MSRB3+ 1	MSRB3+ 1	MSRB3+ 2	MSRB3+ 2	MSRB3+ 2	MSRB3+ 3	MSRB3+ 3	MSRB3+ 3	MSRB3+ 4	MSRB3+ 4	MSRB3+ 4
D	MTR+ 1	MTR+ 1	MTR+ 1	MTR+ 2	MTR+ 2	MTR+ 2	MTR+ 3	MTR+ 3	MTR+ 3	MTR+ 4	MTR+ 4	MTR+ 4
E	ENOPH1 + 1	ENOPH1 + 1	ENOPH1 + 1	ENOPH1 + 2	ENOPH1 + 2	ENOPH1 + 2	ENOPH1 + 3	ENOPH1 + 3	ENOPH1 + 3	ENOPH1 + 4	ENOPH1 + 4	ENOPH1 + 4
F	GAPDH + 1	GAPDH + 1	GAPDH + 1	GAPDH + 2	GAPDH + 2	GAPDH + 2	GAPDH + 3	GAPDH + 3	GAPDH + 3	GAPDH + 4	GAPDH + 4	GAPDH + 4
G	MTHFD1+ 5	MTHFD1+ 5	MTHFD1+ 5	SMYD2 + 5	SMYD2 + 5	SMYD2 + 5	MSRB3+ 5	MSRB3+ 5	MSRB3+ 5	MTR+ 5	MTR+ 5	MTR+ 5
H	ENOPH1 + 5	ENOPH1 + 5	ENOPH1 + 5	GAPDH + 5	GAPDH + 5	GAPDH + 5
Plate 2
	1	2	3	4	5	6	7	8	9	10	11	12
A	MTHFD1+ 6	MTHFD1+ 6	MTHFD1+ 6	MTHFD1+ 7	MTHFD1+ 7	MTHFD1+ 7				MTHFD1+ 9	MTHFD1+ 9	MTHFD1+ 9
B	SMYD2 + 6	SMYD2 + 6	SMYD2 + 6	SMYD2 + 7	SMYD2 + 7	SMYD2 + 7				SMYD2 + 9	SMYD2 + 9	SMYD2 + 9
C	MSRB3+ 6	MSRB3+ 6	MSRB3+ 6	MSRB3+ 7	MSRB3+ 7	MSRB3+ 7				MSRB3+ 9	MSRB3+ 9	MSRB3+ 9
D	MTR+ 6	MTR+ 6	MTR+ 6	MTR+ 7	MTR+ 7	MTR+ 7				MTR+ 9	MTR+ 9	MTR+ 9
E	ENOPH1 + 6	ENOPH1 + 6	ENOPH1 + 6	ENOPH1 + 7	ENOPH1 + 7	ENOPH1 + 7				ENOPH1 + 9	ENOPH1 + 9	ENOPH1 + 9
F	GAPDH + 6	GAPDH + 6	GAPDH + 6	GAPDH + 7	GAPDH + 7	GAPDH + 7				GAPDH + 9	GAPDH + 9	GAPDH + 9
G
H
Plate 3
	1	2	3	4	5	6	7	8	9	10	11	12
A							MTHFD1+ 8	MTHFD1+ 8	MTHFD1+ 8	MTHFD1+ 10	MTHFD1+ 10	MTHFD1+ 10
B							SMYD2 + 8	SMYD2 + 8	SMYD2 + 8	SMYD2 + 10	SMYD2 + 10	SMYD2 + 10
C							MSRB3+ 8	MSRB3+ 8	MSRB3+ 8	MSRB3+ 10	MSRB3+ 10	MSRB3+ 10
D							MTR+ 8	MTR+ 8	MTR+ 8	MTR+ 10	MTR+ 10	MTR+ 10
E							ENOPH1 + 8	ENOPH1 + 8	ENOPH1 + 8	ENOPH1 + 10	ENOPH1 + 10	ENOPH1 + 10
F							GAPDH + 8	GAPDH + 8	GAPDH + 8	GAPDH + 10	GAPDH + 10	GAPDH + 10
G
H

## Sheet: 2. Amplification Curve and Melt
Plate 1
	1	2	3	4	5	6	7	8	9	10	11	12
A	26.6394	26.1868	26.8928	26.2616	26.3552	26.2695	26.7271	26.1984	26.8274	26.676	26.6264	26.7249
B	26.3154	26.3602	26.506	25.5471	25.5708	25.5258	25.8053	26.9126	25.7136	25.7397	25.8294	25.1209
C	26.1546	25.2745	25.4625	25.055	25.2594	25.3907	25.4192	25.4268	25.4803	25.7694	25.6575	25.8351
D	19.5708	19.8515	19.1087	19.6024	19.4768	19.3257	19.9126	19.762	19.8053	19.2933	19.5126	19.7665
E	23.5687	23.5471	23.6048	23.8608	22.7678	22.3734	23.6681	23.7124	23.7397	22.5872	22.8873	23.7562
F	21.8217	20.5321	20.4811	21.3779	20.3568	20.3316	21.1854	20.4005	20.7318	21.2168	20.3752	20.202
G	26.9264	26.7926	26.7935	25.671	25.1193	25.6788	24.6778	24.6921	25.1069	18.0605	18.0608	18.4554
H	23.0421	22.5621	22.4238	20.8399	20.6644	20.6421
Plate 2
	1	2	3	4	5	6	7	8	9	10	11	12
A	26.1426	25.7422	26.2285	26.3961	26.3433	25.9305				25.9578	25.0467	25.2065
B	26.3485	26.0925	26.1878	25.7814	25.5443	26.1989				25.4332	25.6857	25.75
C	24.1347	24.7773	24.2015	24.0464	24.8125	24.242				24.5656	24.5869	24.6135
D	18.7146	18.6133	18.9379	19.2477	19.7719	19.4341				19.2993	19.2571	19.4566
E	23.8978	22.0811	22.0026	22.3342	22.2236	22.0852				22.0995	22.1226	22.2274
F	21.5321	20.0592	20.3356	21.2121	21.4714	20.002				21.4914	21.409	20.5973
G
H
Plate 2
	1	2	3	4	5	6	7	8	9	10	11	12
A							25.7267	26.7585	25.0025	25.2228	25.9648	25.2202
B							25.2113	25.989	25.4697	25.2764	25.7694	25.5128
C							24.2477	24.0939	24.6612	24.2434	24.5859	24.806
D							19.8687	19.4697	19.2072	18.2301	18.2776	18.2857
E							23.9982	22.3579	22.5779	22.3912	22.4709	22.5702
F							21.4997	21.5961	20.0688	21.3217	21.3772	20.5539
G
H
						MTHFD1
						SMYD2
						MSRB3
						MTR
						ENOPH1
						GAPDH

## Sheet: 3. Data Processing
SAMPLRE	MTHFD1			SMYD2			MSRB3			MTR			ENOPH1				H-GAPDH				Internal Reference Average
Control 1	26.6394	26.1868	26.8928	26.3154	26.3602	26.506	26.1546	25.2745	25.4625	19.5708	19.8515	19.1087	23.5687	23.5471	23.6048		21.8217	20.5321	20.4811		20.9449
Control 2	26.2616	26.3552	26.2695	25.5471	25.5708	25.5258	25.055	25.2594	25.3907	19.6024	19.4768	19.3257	23.8608	22.7678	22.3734		21.3779	20.3568	20.3316		20.6888
Control 3	26.7271	26.1984	26.8274	25.8053	26.9126	25.7136	25.4192	25.4268	25.4803	19.9126	19.762	19.8053	23.6681	23.7124	23.7397		21.1854	20.4005	20.7318		20.7726
Control 4	26.676	26.6264	26.7249	25.7397	25.8294	25.1209	25.7694	25.6575	25.8351	19.2933	19.5126	19.7665	22.5872	22.8873	23.7562		21.2168	20.3752	20.202		20.598
Control 5	26.9264	26.7926	26.7935	25.671	25.1193	25.6788	24.6778	24.6921	25.1069	18.0605	18.0608	18.4554	23.0421	22.5621	22.4238		20.8399	20.6644	20.6421		20.7154
CC1	26.1426	25.7422	26.2285	26.3485	26.0925	26.1878	24.1347	24.7773	24.2015	18.7146	18.6133	18.9379	23.8978	22.0811	22.0026		21.5321	20.0592	20.3356		20.6423
CC2	26.3961	26.3433	25.9305	25.7814	25.5443	26.1989	24.0464	24.8125	24.242	19.2477	19.7719	19.4341	22.3342	22.2236	22.0852		21.2121	21.4714	20.002		20.8952
CC3	25.7267	26.7585	25.0025	25.2113	25.989	25.4697	24.2477	24.0939	24.6612	19.8687	19.4697	19.2072	23.9982	22.3579	22.5779		21.4997	21.5961	20.0688		21.0548
CC4	25.9578	25.0467	25.2065	25.4332	25.6857	25.75	24.5656	24.5869	24.6135	19.2993	19.2571	19.4566	22.0995	22.1226	22.2274		21.4914	21.409	20.5973		21.1659
CC5	25.2228	25.9648	25.2202	25.2764	25.7694	25.5128	24.2434	24.5859	24.806	18.2301	18.2776	18.2857	22.3912	22.4709	22.5702		21.3217	21.3772	20.5539		21.0843
	ΔCT = CT(target gene) − mean CT(reference gene)
Control 1	5.69446	5.24188	5.94782	5.37044	5.41523	5.56108	5.20963	4.32958	4.51759	-1.37414	-1.09348	-1.83625	2.62374	2.60214	2.65983
Control 2	5.57282	5.66638	5.58076	4.8583	4.88201	4.83697	4.3662	4.57064	4.70188	-1.08635	-1.21199	-1.36309	3.17206	2.07904	1.68459
Control 3	5.95454	5.4258	6.05484	5.03274	6.13999	4.94099	4.64663	4.65425	4.70771	-0.860015	-1.01061	-0.96725	2.89551	2.93979	2.96707
Control 4	6.07796	6.02834	6.12686	5.14163	5.23141	4.52283	5.17133	5.05947	5.23709	-1.30476	-1.0854	-0.831556	1.98921	2.28925	3.15821
Control 5	6.21093	6.0772	6.0781	4.95553	4.40381	4.96333	3.96232	3.97661	4.39144	-2.65493	-2.65463	-2.26005	2.32668	1.84662	1.70839
CC1	5.50028	5.09994	5.58616	5.70617	5.45022	5.54546	3.49237	4.13503	3.55919	-1.92769	-2.02905	-1.70437	3.25548	1.43876	1.36029
CC2	5.50089	5.44813	5.03527	4.88623	4.64911	5.30367	3.15123	3.91727	3.34683	-1.64754	-1.12328	-1.46111	1.439	1.32842	1.18996
CC3	4.67185	5.70364	3.94768	4.15649	4.93416	4.41483	3.19289	3.03901	3.6064	-1.18614	-1.58517	-1.84769	2.94332	1.30301	1.52309
CC4	4.79187	3.8808	4.04062	4.26726	4.51974	4.5841	3.39969	3.42096	3.4476	-1.86666	-1.90882	-1.70933	0.933527	0.956711	1.06151
CC5	4.13856	4.88054	4.13595	4.19215	4.68509	4.42848	3.15913	3.50163	3.72173	-2.85418	-2.80672	-2.79857	1.30691	1.38658	1.48588
	Mean ΔCT (Control Group)
Control 1	5.62805	5.62805	5.62805	5.44892	5.44892	5.44892	4.6856	4.6856	4.6856	-1.43462	-1.43462	-1.43462	2.62857	2.62857	2.62857
Control 2	5.60665	5.60665	5.60665	4.85909	4.85909	4.85909	4.54624	4.54624	4.54624	-1.22048	-1.22048	-1.22048	2.3119	2.3119	2.3119
Control 3	5.81173	5.81173	5.81173	5.37124	5.37124	5.37124	4.66953	4.66953	4.66953	-0.945959	-0.945959	-0.945959	2.93412	2.93412	2.93412
Control 4	6.07772	6.07772	6.07772	4.96529	4.96529	4.96529	5.15596	5.15596	5.15596	-1.0739	-1.0739	-1.0739	2.47889	2.47889	2.47889
Control 5	6.12208	6.12208	6.12208	4.77422	4.77422	4.77422	4.11012	4.11012	4.11012	-2.5232	-2.5232	-2.5232	1.96056	1.96056	1.96056
Control 1	5.62805	5.62805	5.62805	5.44892	5.44892	5.44892	4.6856	4.6856	4.6856	-1.43462	-1.43462	-1.43462	2.62857	2.62857	2.62857
Control 2	5.60665	5.60665	5.60665	4.85909	4.85909	4.85909	4.54624	4.54624	4.54624	-1.22048	-1.22048	-1.22048	2.3119	2.3119	2.3119
Control 3	5.81173	5.81173	5.81173	5.37124	5.37124	5.37124	4.66953	4.66953	4.66953	-0.945959	-0.945959	-0.945959	2.93412	2.93412	2.93412
Control 4	6.07772	6.07772	6.07772	4.96529	4.96529	4.96529	5.15596	5.15596	5.15596	-1.0739	-1.0739	-1.0739	2.47889	2.47889	2.47889
Control 5	6.12208	6.12208	6.12208	4.77422	4.77422	4.77422	4.11012	4.11012	4.11012	-2.5232	-2.5232	-2.5232	1.96056	1.96056	1.96056
	ΔΔCT = ΔCT (experimental group) − mean ΔCT (control group)
Control 1	0.066408	-0.386172	0.319764	-0.0784792	-0.0336831	0.112162	0.524028	-0.35602	-0.168009	0.0604803	0.341144	-0.401624	-0.00482617	-0.0264283	0.0312545
Control 2	-0.0338305	0.0597258	-0.0258953	-0.000796759	0.0229182	-0.0221214	-0.18004	0.0243995	0.15564	0.134125	0.00848647	-0.142611	0.86016	-0.232857	-0.627303
Control 3	0.142813	-0.385923	0.24311	-0.338497	0.768744	-0.430247	-0.0229045	-0.015279	0.0381835	0.0859441	-0.0646535	-0.0212906	-0.0386188	0.00566955	0.0329493
Control 4	0.000243677	-0.0493826	0.049139	0.176342	0.266123	-0.442464	0.0153626	-0.0964898	0.0811272	-0.230851	-0.0114979	0.242349	-0.489679	-0.189638	0.679317
Control 5	0.0888533	-0.0448768	-0.0439765	0.181307	-0.370414	0.189107	-0.147801	-0.133517	0.281318	-0.131726	-0.131427	0.263153	0.366115	-0.113939	-0.252176
CC1	-0.127774	-0.528114	-0.0418898	0.257256	0.00130166	0.0965475	-1.19323	-0.550572	-1.12641	-0.493069	-0.594431	-0.269744	0.62691	-1.18981	-1.26828
CC2	-0.105763	-0.158519	-0.571378	0.0271378	-0.209988	0.444579	-1.39501	-0.628967	-1.19941	-0.427066	0.0971935	-0.240634	-0.872898	-0.98348	-1.12194
CC3	-1.13987	-0.108084	-1.86405	-1.21475	-0.437086	-0.956408	-1.47664	-1.63052	-1.06313	-0.240181	-0.639208	-0.901731	0.00919252	-1.63112	-1.41104
CC4	-1.28585	-2.19692	-2.0371	-0.698029	-0.445546	-0.381188	-1.75628	-1.73501	-1.70836	-0.792753	-0.834912	-0.63542	-1.54536	-1.52218	-1.41739
CC5	-1.98352	-1.24154	-1.98613	-0.58207	-0.0891298	-0.345741	-0.950997	-0.608495	-0.388395	-0.330975	-0.283517	-0.275371	-0.653656	-0.573979	-0.474685
	2^-∆∆CT
Control 1	0.955013	1.30692	0.801201	1.0559	1.02362	0.9252	0.695427	1.27989	1.12351	0.958945	0.789415	1.32099	1.00335	1.01849	0.978569
Control 2	1.02373	0.959446	1.01811	1.00055	0.98424	1.01545	1.13292	0.98323	0.897734	0.911223	0.994135	1.1039	0.550892	1.17516	1.54467
Control 3	0.905751	1.3067	0.844922	1.26444	0.586928	1.34746	1.016	1.01065	0.97388	0.942168	1.04583	1.01487	1.02713	0.996078	0.97742
Control 4	0.999831	1.03482	0.966513	0.884944	0.831551	1.35892	0.989408	1.06917	0.945319	1.17353	1.008	0.845368	1.40413	1.14048	0.624461
Control 5	0.94027	1.0316	1.03095	0.881904	1.29272	0.877149	1.10788	1.09696	0.822839	1.0956	1.09538	0.833265	0.775869	1.08218	1.191
CC1	1.09261	1.44204	1.02946	0.836678	0.999098	0.935269	2.28665	1.46467	2.18315	1.40744	1.50988	1.20559	0.647562	2.28123	2.40875
CC2	1.07606	1.11614	1.48594	0.981365	1.15668	0.734799	2.62991	1.54646	2.29646	1.3445	0.93485	1.18151	1.83134	1.97723	2.1764
CC3	2.20361	1.0778	3.64027	2.32101	1.35387	1.94047	2.78301	3.09625	2.08946	1.18114	1.55747	1.86831	0.993648	3.09753	2.65928
CC4	2.43826	4.58499	4.10419	1.62229	1.36183	1.30241	3.37825	3.32881	3.26789	1.73238	1.78375	1.55339	2.91878	2.87225	2.67101
CC5	3.95456	2.3645	3.96172	1.497	1.06373	1.2708	1.93321	1.52467	1.30894	1.25786	1.21716	1.21031	1.57315	1.48862	1.38962
	2^-∆∆CT Avg
	MTHFD1			SMYD2			MSRB3			MTR			ENOPH1
	Control	CC		Control	CC		Control	CC		Control	CC		Control	CC
1	1.01255	1.17816		0.979952	0.903739		1.02306	1.95924		1.01415	1.36226		0.968506	1.72291
2	0.99211	1.21585		0.978489	0.936939		0.99502	2.13698		0.994295	1.14351		1.05576	1.93189
3	1.01065	2.28804		1.04326	1.83137		0.990613	2.63084		0.992184	1.52218		0.968577	2.17899
4	0.99207	3.67831		1.00301	1.39799		0.991724	3.29319		1.00012	1.67503		1.02295	2.73147
5	0.992616	3.39843		0.995296	1.2496		0.999578	1.57374		0.999247	1.21768		0.984207	1.43687
Avg	1	2.35176		1	1.26393		1	2.3188		1	1.38413		1	2.00043
SD	0.0106147	1.17547		0.0263007	0.379746		0.0133561	0.664127		0.00858026	0.217809		0.0382909	0.49133
	1	2.3518		1	1.2639		1	2.3188		1	1.3841		1	2.0004
	0.0106	1.1755		0.0263	0.3797		0.0134	0.6641		0.0086	0.2178		0.0383	0.4913
	1±0.0106	2.3518±1.1755		1±0.0263	1.2639±0.3797		1±0.0134	2.3188±0.6641		1±0.0086	1.3841±0.2178		1±0.0383	2.0004±0.4913
	±
		Control	CC	p
	MTHFD1	1±0.0106	2.3518±1.1755	0.0331
	SMYD2	1±0.0263	1.2639±0.3797	0.1596
	MSRB3	1±0.0134	2.3188±0.6641	0.0022
	MTR	1±0.0086	1.3841±0.2178	0.0043
	ENOPH1	1±0.0383	2.0004±0.4913	0.0019
